# Supplementary material for: Vaccination induces broadly neutralizing antibody precursors to HIV gp41
Source: Nat Immunol. 2024 May 30;25(6):1073–82. doi: 10.1038/s41590-024-01833-w (PMC11147780; doi:10.1038/s41590-024-01833-w)
Supplement: Supplementary file 3 — Monovalent affinities of Kd values determined by SPR. [file 41590_2024_1833_MOESM3_ESM.xlsx]

## Sheet: Affinities
Ligand	Analyte	Instrument	Kon (1/(M*s))	Koff (1/s)	KD (M)		NB: No binding
10E8	T117v2	ProteOn	190000	0.00018	9.4e-10		NT: Not Tested
10E8-iGL1	T117v2	ProteOn	NB	NB	NB		Equil: Equilibrium bininding analysis was used to determine KD
10E8-iGL2	T117v2	ProteOn	6600	0.11	1.7e-05
10E8-iGL3	T117v2	ProteOn	NB	NB	NB
10E8-UCA	T117v2	ProteOn	NB	NB	NB
NGS-01	T117v2	ProteOn	NB	NB	NB
NGS-02	T117v2	ProteOn	NB	NB	NB
NGS-04	T117v2	ProteOn	NB	NB	NB
NGS-05	T117v2	ProteOn	NB	NB	NB
NGS-09	T117v2	ProteOn	NB	NB	NB
NGS-11	T117v2	ProteOn	NB	NB	NB
10E8	T298v2_RSF	Biacore 4000	960000	0.00034	3.6e-10
10E8-iGL2	T298v2_RSF	Biacore 4000	NB	NB	NB
10E8-UCA	T298v2_RSF	Biacore 4000	NB	NB	NB
MPER_HuGL-001	T298v2_RSF	Biacore 4000	NB	NB	NB
MPER_HuGL-002	T298v2_RSF	Biacore 4000	NB	NB	NB
MPER_HuGL-003	T298v2_RSF	Biacore 4000	Low Capture	Low Capture	Low Capture
MPER_HuGL-004	T298v2_RSF	Biacore 4000	NB	NB	NB
MPER_HuGL-005	T298v2_RSF	Biacore 4000	NB	NB	NB
MPER_HuGL-007	T298v2_RSF	Biacore 4000	NB	NB	NB
MPER_HuGL-008	T298v2_RSF	Biacore 4000	NB	NB	NB
MPER_HuGL-009	T298v2_RSF	Biacore 4000	NB	NB	NB
MPER_HuGL-010	T298v2_RSF	Biacore 4000	NB	NB	NB
MPER_HuGL-012	T298v2_RSF	Biacore 4000	NB	NB	NB
MPER_HuGL-013	T298v2_RSF	Biacore 4000	NB	NB	NB
MPER_HuGL-014	T298v2_RSF	Biacore 4000	NB	NB	NB
MPER_HuGL-015	T298v2_RSF	Biacore 4000	NB	NB	NB
MPER_HuGL-016	T298v2_RSF	Biacore 4000	NB	NB	NB
MPER_HuGL-017	T298v2_RSF	Biacore 4000	NB	NB	NB
MPER_HuGL-018	T298v2_RSF	Biacore 4000	NB	NB	NB
MPER_HuGL-019	T298v2_RSF	Biacore 4000	NB	NB	NB
MPER_HuGL-020	T298v2_RSF	Biacore 4000	NB	NB	NB
MPER_HuGL-021	T298v2_RSF	Biacore 4000	NB	NB	NB
MPER_HuGL-022	T298v2_RSF	Biacore 4000	NB	NB	NB
MPER_HuGL-023	T298v2_RSF	Biacore 4000	NB	NB	NB
MPER_HuGL-024	T298v2_RSF	Biacore 4000	NB	NB	NB
MPER_HuGL-025	T298v2_RSF	Biacore 4000	NB	NB	NB
MPER_HuGL-026	T298v2_RSF	Biacore 4000	NB	NB	NB
MPER_HuGL-027	T298v2_RSF	Biacore 4000	NB	NB	NB
MPER_HuGL-028	T298v2_RSF	Biacore 4000	NB	NB	NB
MPER_HuGL-029	T298v2_RSF	Biacore 4000	NB	NB	NB
MPER_HuGL-030	T298v2_RSF	Biacore 4000	NB	NB	NB
MPER_HuGL-031	T298v2_RSF	Biacore 4000	NB	NB	NB
MPER_HuGL-032	T298v2_RSF	Biacore 4000	NB	NB	NB
MPER_HuGL-033	T298v2_RSF	Biacore 4000	NB	NB	NB
MPER_HuGL-034	T298v2_RSF	Biacore 4000	NB	NB	NB
MPER_HuGL-035	T298v2_RSF	Biacore 4000	NB	NB	NB
MPER_HuGL-036	T298v2_RSF	Biacore 4000	NB	NB	NB
MPER_HuGL-037	T298v2_RSF	Biacore 4000	NB	NB	NB
MPER_HuGL-038	T298v2_RSF	Biacore 4000	NB	NB	NB
MPER_HuGL-039	T298v2_RSF	Biacore 4000	NB	NB	NB
MPER_HuGL-040	T298v2_RSF	Biacore 4000	NB	NB	NB
MPER_HuGL-041	T298v2_RSF	Biacore 4000	NB	NB	NB
MPER_HuGL-042	T298v2_RSF	Biacore 4000	NB	NB	NB
MPER_HuGL-043	T298v2_RSF	Biacore 4000	NB	NB	NB
MPER_HuGL-044	T298v2_RSF	Biacore 4000	NB	NB	NB
MPER_HuGL-045	T298v2_RSF	Biacore 4000	NB	NB	NB
MPER_HuGL-046	T298v2_RSF	Biacore 4000	NB	NB	NB
MPER_HuGL-047	T298v2_RSF	Biacore 4000	NB	NB	NB
MPER_HuGL-048	T298v2_RSF	Biacore 4000	NB	NB	NB
MPER_HuGL-049	T298v2_RSF	Biacore 4000	NB	NB	NB
NGS-01	T298v2_RSF	Biacore 4000	NB	NB	NB
NGS-02	T298v2_RSF	Biacore 4000	NB	NB	NB
NGS-03	T298v2_RSF	Biacore 4000	NB	NB	NB
NGS-04	T298v2_RSF	Biacore 4000	NB	NB	NB
NGS-05	T298v2_RSF	Biacore 4000	NB	NB	NB
NGS-06	T298v2_RSF	Biacore 4000	NB	NB	NB
NGS-09	T298v2_RSF	Biacore 4000	NB	NB	NB
NGS-11	T298v2_RSF	Biacore 4000	NB	NB	NB
NGS-12	T298v2_RSF	Biacore 4000	NB	NB	NB
NGS-15	T298v2_RSF	Biacore 4000	NB	NB	NB
NGS-17	T298v2_RSF	Biacore 4000	NB	NB	NB
NGS-18	T298v2_RSF	Biacore 4000	NB	NB	NB
NGS-19	T298v2_RSF	Biacore 4000	NB	NB	NB
NGS-20	T298v2_RSF	Biacore 4000	NB	NB	NB
NGS-21	T298v2_RSF	Biacore 4000	NB	NB	NB
NGS-22	T298v2_RSF	Biacore 4000	NB	NB	NB
NGS-23	T298v2_RSF	Biacore 4000	NB	NB	NB
NGS-24	T298v2_RSF	Biacore 4000	NB	NB	NB
NGS-25	T298v2_RSF	Biacore 4000	NB	NB	NB
NGS-26	T298v2_RSF	Biacore 4000	NB	NB	NB
NGS-27	T298v2_RSF	Biacore 4000	NB	NB	NB
NGS-28	T298v2_RSF	Biacore 4000	NB	NB	NB
NGS-29	T298v2_RSF	Biacore 4000	NB	NB	NB
NGS-30	T298v2_RSF	Biacore 4000	NB	NB	NB
NGS-31	T298v2_RSF	Biacore 4000	NB	NB	NB
NGS-32	T298v2_RSF	Biacore 4000	NB	NB	NB
NGS-33	T298v2_RSF	Biacore 4000	NB	NB	NB
NGS-55	T298v2_RSF	Biacore 4000	NB	NB	NB
NGS-56	T298v2_RSF	Biacore 4000	NB	NB	NB
PGT128 (Neg)	T298v2_RSF	Biacore 4000	NB	NB	NB
10E8	10E8-GT2	ProteOn	100000000	2.1	2.1e-08
10E8-iGL1	10E8-GT2	ProteOn	100000000	150	1.5e-06
10E8	10E8-GT4	ProteOn	41000000	0.39	9.5e-09
10E8-iGL1	10E8-GT4	ProteOn	100000000	25	2.5e-07
10E8	10E8-GT5	ProteOn	2200000	0.0098	4.4e-09
10E8-iGL1	10E8-GT5	ProteOn	580000	0.047	8.1e-08
10E8-iGL2	10E8-GT5	ProteOn	870000	0.037	4.2e-08
10E8-iGL3	10E8-GT5	ProteOn	NB	NB	NB
10E8	10E8-GT7	ProteOn	3700000	0.0032	8.6e-10
10E8-iGL1	10E8-GT7	ProteOn	1600000	0.013	8.2e-09
10E8-iGL2	10E8-GT7	ProteOn	1700000	0.0064	3.8e-09
10E8-iGL3	10E8-GT7	ProteOn	NB	NB	NB
10E8-UCA	10E8-GT7	ProteOn	NB	NB	NB
NGS-02	10E8-GT7	ProteOn	NB	NB	NB
NGS-03	10E8-GT7	ProteOn	NB	NB	NB
NGS-04	10E8-GT7	ProteOn	NB	NB	NB
NGS-05	10E8-GT7	ProteOn	NB	NB	NB
NGS-09	10E8-GT7	ProteOn	NB	NB	NB
NGS-11	10E8-GT7	ProteOn	NB	NB	NB
PGT145 (Neg)	10E8-GT7	ProteOn	NB	NB	NB
10E8	10E8-GT8.1	Biacore 4000	8700000	0.0066	7.6e-10
10E8-iGL2	10E8-GT8.1	Biacore 4000	2600000	0.033	1.3e-08
10E8-UCA	10E8-GT8.1	Biacore 4000	NB	NB	NB
MPER_HuGL-001	10E8-GT8.1	Biacore 4000	NB	NB	NB
MPER_HuGL-002	10E8-GT8.1	Biacore 4000	Low Capture	Low Capture	Low Capture
MPER_HuGL-003	10E8-GT8.1	Biacore 4000	NB	NB	NB
MPER_HuGL-004	10E8-GT8.1	Biacore 4000	NB	NB	NB
MPER_HuGL-005	10E8-GT8.1	Biacore 4000	NB	NB	NB
MPER_HuGL-007	10E8-GT8.1	Biacore 4000	NB	NB	NB
MPER_HuGL-008	10E8-GT8.1	Biacore 4000	NB	NB	NB
MPER_HuGL-009	10E8-GT8.1	Biacore 4000	NB	NB	NB
MPER_HuGL-010	10E8-GT8.1	Biacore 4000	NB	NB	NB
MPER_HuGL-012	10E8-GT8.1	Biacore 4000	NB	NB	NB
MPER_HuGL-013	10E8-GT8.1	Biacore 4000	NB	NB	NB
MPER_HuGL-014	10E8-GT8.1	Biacore 4000	NB	NB	NB
MPER_HuGL-015	10E8-GT8.1	Biacore 4000	NB	NB	NB
MPER_HuGL-016	10E8-GT8.1	Biacore 4000	NB	NB	NB
MPER_HuGL-017	10E8-GT8.1	Biacore 4000	NB	NB	NB
MPER_HuGL-018	10E8-GT8.1	Biacore 4000	NB	NB	NB
MPER_HuGL-019	10E8-GT8.1	Biacore 4000	NB	NB	NB
MPER_HuGL-020	10E8-GT8.1	Biacore 4000	NB	NB	NB
MPER_HuGL-021	10E8-GT8.1	Biacore 4000	NB	NB	NB
MPER_HuGL-022	10E8-GT8.1	Biacore 4000	NB	NB	NB
MPER_HuGL-023	10E8-GT8.1	Biacore 4000	NB	NB	NB
MPER_HuGL-024	10E8-GT8.1	Biacore 4000	NB	NB	NB
MPER_HuGL-025	10E8-GT8.1	Biacore 4000	NB	NB	NB
MPER_HuGL-026	10E8-GT8.1	Biacore 4000	NB	NB	NB
MPER_HuGL-027	10E8-GT8.1	Biacore 4000	NB	NB	NB
MPER_HuGL-028	10E8-GT8.1	Biacore 4000	NB	NB	NB
MPER_HuGL-029	10E8-GT8.1	Biacore 4000	NB	NB	NB
MPER_HuGL-030	10E8-GT8.1	Biacore 4000	NB	NB	NB
MPER_HuGL-031	10E8-GT8.1	Biacore 4000	NB	NB	NB
MPER_HuGL-032	10E8-GT8.1	Biacore 4000	NB	NB	NB
MPER_HuGL-033	10E8-GT8.1	Biacore 4000	NB	NB	NB
MPER_HuGL-034	10E8-GT8.1	Biacore 4000	NB	NB	NB
MPER_HuGL-035	10E8-GT8.1	Biacore 4000	NB	NB	NB
MPER_HuGL-036	10E8-GT8.1	Biacore 4000	NB	NB	NB
MPER_HuGL-037	10E8-GT8.1	Biacore 4000	NB	NB	NB
MPER_HuGL-038	10E8-GT8.1	Biacore 4000	NB	NB	NB
MPER_HuGL-039	10E8-GT8.1	Biacore 4000	NB	NB	NB
MPER_HuGL-040	10E8-GT8.1	Biacore 4000	NB	NB	NB
MPER_HuGL-041	10E8-GT8.1	Biacore 4000	NB	NB	NB
MPER_HuGL-042	10E8-GT8.1	Biacore 4000	NB	NB	NB
MPER_HuGL-043	10E8-GT8.1	Biacore 4000	NB	NB	NB
MPER_HuGL-044	10E8-GT8.1	Biacore 4000	NB	NB	NB
MPER_HuGL-045	10E8-GT8.1	Biacore 4000	NB	NB	NB
MPER_HuGL-046	10E8-GT8.1	Biacore 4000	NB	NB	NB
MPER_HuGL-047	10E8-GT8.1	Biacore 4000	NB	NB	NB
MPER_HuGL-048	10E8-GT8.1	Biacore 4000	NB	NB	NB
MPER_HuGL-049	10E8-GT8.1	Biacore 4000	NB	NB	NB
NGS-01	10E8-GT8.1	Biacore 4000	NB	NB	NB
NGS-02	10E8-GT8.1	Biacore 4000	NB	NB	NB
NGS-03	10E8-GT8.1	Biacore 4000	NB	NB	NB
NGS-04	10E8-GT8.1	Biacore 4000	NB	NB	NB
NGS-05	10E8-GT8.1	Biacore 4000	NB	NB	NB
NGS-06	10E8-GT8.1	Biacore 4000	NB	NB	NB
NGS-09	10E8-GT8.1	Biacore 4000	NB	NB	NB
NGS-11	10E8-GT8.1	Biacore 4000	NB	NB	NB
NGS-12	10E8-GT8.1	Biacore 4000	NB	NB	NB
NGS-15	10E8-GT8.1	Biacore 4000	NB	NB	NB
NGS-17	10E8-GT8.1	Biacore 4000	NB	NB	NB
NGS-18	10E8-GT8.1	Biacore 4000	NB	NB	NB
NGS-19	10E8-GT8.1	Biacore 4000	NB	NB	NB
NGS-20	10E8-GT8.1	Biacore 4000	NB	NB	NB
NGS-21	10E8-GT8.1	Biacore 4000	NB	NB	NB
NGS-22	10E8-GT8.1	Biacore 4000	NB	NB	NB
NGS-23	10E8-GT8.1	Biacore 4000	NB	NB	NB
NGS-24	10E8-GT8.1	Biacore 4000	NB	NB	NB
NGS-25	10E8-GT8.1	Biacore 4000	NB	NB	NB
NGS-26	10E8-GT8.1	Biacore 4000	NB	NB	NB
NGS-27	10E8-GT8.1	Biacore 4000	NB	NB	NB
NGS-28	10E8-GT8.1	Biacore 4000	NB	NB	NB
NGS-29	10E8-GT8.1	Biacore 4000	NB	NB	NB
NGS-30	10E8-GT8.1	Biacore 4000	NB	NB	NB
NGS-31	10E8-GT8.1	Biacore 4000	NB	NB	NB
NGS-32	10E8-GT8.1	Biacore 4000	NB	NB	NB
NGS-33	10E8-GT8.1	Biacore 4000	NB	NB	NB
NGS-55	10E8-GT8.1	Biacore 4000	NB	NB	NB
NGS-56	10E8-GT8.1	Biacore 4000	NB	NB	NB
PGT128 (Neg)	10E8-GT8.1	Biacore 4000	NB	NB	NB
10E8	10E8-GT8.2	Carterra	Equil	Equil	2.097e-08
10E8_INT_1-1	10E8-GT8.2	Carterra	NB	NB	NB
10E8_INT_1-2	10E8-GT8.2	Carterra	NB	NB	NB
10E8_INT_1-3	10E8-GT8.2	Carterra	NB	NB	NB
10E8_INT_1-4	10E8-GT8.2	Carterra	NB	NB	NB
10E8_INT_1-5	10E8-GT8.2	Carterra	NB	NB	NB
10E8_INT_14-1	10E8-GT8.2	Carterra	Equil	Equil	1.268e-07
10E8_INT_2-1	10E8-GT8.2	Carterra	Equil	Equil	1.527e-06
10E8_INT_2-2	10E8-GT8.2	Carterra	Equil	Equil	3.43e-06
10E8_INT_3-1	10E8-GT8.2	Carterra	Equil	Equil	1.986e-08
10E8_INT_7-1	10E8-GT8.2	Carterra	Equil	Equil	8.967e-08
10E8-iGL3	10E8-GT8.2	Carterra	NB	NB	NB
10E8-UCA	10E8-GT8.2	Carterra	NB	NB	NB
10E8_INT-2-3	10E8-GT8.2	Carterra	Equil	Equil	2.213e-06
min-10E8	10E8-GT8.2	Carterra	Equil	Equil	2.047e-09
MPER_HuGL-074	10E8-GT8.2	Biacore 4000	NB	NB	NB
MPER_HuGL-075	10E8-GT8.2	Biacore 4000	NB	NB	NB
MPER_HuGL-076	10E8-GT8.2	Biacore 4000	NB	NB	NB
MPER_HuGL-077	10E8-GT8.2	Biacore 4000	NB	NB	NB
MPER_HuGL-078	10E8-GT8.2	Biacore 4000	NB	NB	NB
MPER_HuGL-079	10E8-GT8.2	Biacore 4000	NB	NB	NB
MPER_HuGL-080	10E8-GT8.2	Biacore 4000	NB	NB	NB
MPER_HuGL-081	10E8-GT8.2	Biacore 4000	NB	NB	NB
MPER_HuGL-082	10E8-GT8.2	Biacore 4000	NB	NB	NB
MPER_HuGL-083	10E8-GT8.2	Biacore 4000	NB	NB	NB
MPER_HuGL-084	10E8-GT8.2	Biacore 4000	NB	NB	NB
MPER_HuGL-085	10E8-GT8.2	Biacore 4000	NB	NB	NB
MPER_HuGL-086	10E8-GT8.2	Biacore 4000	NB	NB	NB
MPER_HuGL-087	10E8-GT8.2	Biacore 4000	NB	NB	NB
MPER_HuGL-088	10E8-GT8.2	Biacore 4000	NB	NB	NB
MPER_HuGL-089	10E8-GT8.2	Biacore 4000	Equil	Equil	7.9e-05
MPER_HuGL-090	10E8-GT8.2	Biacore 4000	NB	NB	NB
MPER_HuGL-091	10E8-GT8.2	Biacore 4000	NB	NB	NB
MPER_HuGL-092	10E8-GT8.2	Biacore 4000	NB	NB	NB
NGS-01	10E8-GT8.2	Carterra	NB	NB	NB
NGS-04	10E8-GT8.2	Carterra	NB	NB	NB
NGS-05	10E8-GT8.2	Carterra	NB	NB	NB
NGS-06	10E8-GT8.2	Carterra	NB	NB	NB
NGS-07	10E8-GT8.2	Carterra	NB	NB	NB
NGS-08	10E8-GT8.2	Carterra	NB	NB	NB
NGS-09	10E8-GT8.2	Carterra	NB	NB	NB
NGS-10	10E8-GT8.2	Carterra	NB	NB	NB
NGS-12	10E8-GT8.2	Carterra	NB	NB	NB
NGS-13	10E8-GT8.2	Carterra	NB	NB	NB
NGS-14	10E8-GT8.2	Carterra	NB	NB	NB
NGS-15	10E8-GT8.2	Carterra	NB	NB	NB
NGS-16	10E8-GT8.2	Carterra	NB	NB	NB
NGS-17	10E8-GT8.2	Carterra	NB	NB	NB
NGS-18	10E8-GT8.2	Carterra	NB	NB	NB
NGS-19	10E8-GT8.2	Carterra	NB	NB	NB
NGS-20	10E8-GT8.2	Carterra	NB	NB	NB
NGS-21	10E8-GT8.2	Carterra	NB	NB	NB
NGS-22	10E8-GT8.2	Carterra	NB	NB	NB
NGS-23	10E8-GT8.2	Carterra	NB	NB	NB
NGS-24	10E8-GT8.2	Carterra	NB	NB	NB
NGS-25	10E8-GT8.2	Carterra	NB	NB	NB
NGS-26	10E8-GT8.2	Carterra	NB	NB	NB
NGS-27	10E8-GT8.2	Carterra	NB	NB	NB
NGS-28	10E8-GT8.2	Carterra	NB	NB	NB
NGS-30	10E8-GT8.2	Carterra	NB	NB	NB
NGS-31	10E8-GT8.2	Carterra	NB	NB	NB
NGS-32	10E8-GT8.2	Carterra	NB	NB	NB
NGS-33	10E8-GT8.2	Carterra	NB	NB	NB
NGS-34	10E8-GT8.2	Carterra	NB	NB	NB
NGS-35	10E8-GT8.2	Carterra	NB	NB	NB
NGS-36	10E8-GT8.2	Carterra	NB	NB	NB
NGS-37	10E8-GT8.2	Carterra	NB	NB	NB
NGS-38	10E8-GT8.2	Carterra	NB	NB	NB
NGS-39	10E8-GT8.2	Carterra	NB	NB	NB
NGS-40	10E8-GT8.2	Carterra	NB	NB	NB
NGS-41	10E8-GT8.2	Carterra	NB	NB	NB
NGS-42	10E8-GT8.2	Carterra	NB	NB	NB
NGS-43	10E8-GT8.2	Carterra	NB	NB	NB
NGS-44	10E8-GT8.2	Carterra	NB	NB	NB
NGS-45	10E8-GT8.2	Carterra	NB	NB	NB
NGS-46	10E8-GT8.2	Carterra	NB	NB	NB
NGS-47	10E8-GT8.2	Carterra	NB	NB	NB
NGS-48	10E8-GT8.2	Carterra	NB	NB	NB
NGS-49	10E8-GT8.2	Carterra	NB	NB	NB
NGS-50	10E8-GT8.2	Carterra	NB	NB	NB
NGS-51	10E8-GT8.2	Carterra	NB	NB	NB
NGS-52	10E8-GT8.2	Carterra	NB	NB	NB
NGS-53	10E8-GT8.2	Carterra	NB	NB	NB
NGS-54	10E8-GT8.2	Carterra	NB	NB	NB
NGS-55	10E8-GT8.2	Carterra	NB	NB	NB
NGS-56	10E8-GT8.2	Carterra	NB	NB	NB
10E8	10E8-GT9.1	Biacore 4000	Equil	Equil	3.9e-07
10E8-iGL2	10E8-GT9.1	Biacore 4000	Equil	Equil	6.1e-07
10E8-UCA	10E8-GT9.1	Biacore 4000	Equil	Equil	6.9e-07
MPER_HuGL-001	10E8-GT9.1	Biacore 4000	NB	NB	NB
MPER_HuGL-002	10E8-GT9.1	Biacore 4000	Equil	Equil	1.2e-06
MPER_HuGL-003	10E8-GT9.1	Biacore 4000	Equil	Equil	2.7e-06
MPER_HuGL-004	10E8-GT9.1	Biacore 4000	Equil	Equil	7e-06
MPER_HuGL-005	10E8-GT9.1	Biacore 4000	Equil	Equil	9.1e-06
MPER_HuGL-007	10E8-GT9.1	Biacore 4000	Equil	Equil	1.1e-06
MPER_HuGL-008	10E8-GT9.1	Biacore 4000	Equil	Equil	7.7e-07
MPER_HuGL-009	10E8-GT9.1	Biacore 4000	Equil	Equil	3.3e-06
MPER_HuGL-010	10E8-GT9.1	Biacore 4000	Low Capture	Low Capture	Low Capture
MPER_HuGL-012	10E8-GT9.1	Biacore 4000	Equil	Equil	1.8e-06
MPER_HuGL-013	10E8-GT9.1	Biacore 4000	NB	NB	NB
MPER_HuGL-014	10E8-GT9.1	Biacore 4000	NB	NB	NB
MPER_HuGL-015	10E8-GT9.1	Biacore 4000	Equil	Equil	1.2e-06
MPER_HuGL-016	10E8-GT9.1	Biacore 4000	NB	NB	NB
MPER_HuGL-017	10E8-GT9.1	Biacore 4000	NB	NB	NB
MPER_HuGL-018	10E8-GT9.1	Biacore 4000	Equil	Equil	2.3e-07
MPER_HuGL-019	10E8-GT9.1	Biacore 4000	27000	0.031	1.1e-06
MPER_HuGL-020	10E8-GT9.1	Biacore 4000	NB	NB	NB
MPER_HuGL-021	10E8-GT9.1	Biacore 4000	Equil	Equil	5.2e-06
MPER_HuGL-022	10E8-GT9.1	Biacore 4000	Equil	Equil	1.7e-06
MPER_HuGL-023	10E8-GT9.1	Biacore 4000	Equil	Equil	8.9e-07
MPER_HuGL-024	10E8-GT9.1	Biacore 4000	Equil	Equil	2.3e-08
MPER_HuGL-025	10E8-GT9.1	Biacore 4000	NB	NB	NB
MPER_HuGL-026	10E8-GT9.1	Biacore 4000	Equil	Equil	3.5e-07
MPER_HuGL-027	10E8-GT9.1	Biacore 4000	NB	NB	NB
MPER_HuGL-028	10E8-GT9.1	Biacore 4000	Equil	Equil	8.7e-07
MPER_HuGL-029	10E8-GT9.1	Biacore 4000	Equil	Equil	8.9e-07
MPER_HuGL-030	10E8-GT9.1	Biacore 4000	NB	NB	NB
MPER_HuGL-031	10E8-GT9.1	Biacore 4000	Equil	Equil	3.1e-07
MPER_HuGL-032	10E8-GT9.1	Biacore 4000	NB	NB	NB
MPER_HuGL-033	10E8-GT9.1	Biacore 4000	Equil	Equil	2.9e-06
MPER_HuGL-034	10E8-GT9.1	Biacore 4000	Equil	Equil	6e-06
MPER_HuGL-035	10E8-GT9.1	Biacore 4000	NB	NB	NB
MPER_HuGL-036	10E8-GT9.1	Biacore 4000	Equil	Equil	4.9e-06
MPER_HuGL-037	10E8-GT9.1	Biacore 4000	Equil	Equil	8.9e-06
MPER_HuGL-038	10E8-GT9.1	Biacore 4000	3400	0.018	5.4e-06
MPER_HuGL-039	10E8-GT9.1	Biacore 4000	Equil	Equil	1.2e-06
MPER_HuGL-040	10E8-GT9.1	Biacore 4000	Equil	Equil	5.2e-06
MPER_HuGL-041	10E8-GT9.1	Biacore 4000	Equil	Equil	1.1e-05
MPER_HuGL-042	10E8-GT9.1	Biacore 4000	NB	NB	NB
MPER_HuGL-043	10E8-GT9.1	Biacore 4000	NB	NB	NB
MPER_HuGL-044	10E8-GT9.1	Biacore 4000	Equil	Equil	3.5e-05
MPER_HuGL-045	10E8-GT9.1	Biacore 4000	NB	NB	NB
MPER_HuGL-046	10E8-GT9.1	Biacore 4000	Equil	Equil	1.5e-06
MPER_HuGL-047	10E8-GT9.1	Biacore 4000	190	0.00088	4.7e-06
MPER_HuGL-048	10E8-GT9.1	Biacore 4000	NB	NB	NB
MPER_HuGL-049	10E8-GT9.1	Biacore 4000	NB	NB	NB
NGS-01	10E8-GT9.1	Biacore 4000	NB	NB	NB
NGS-02	10E8-GT9.1	Biacore 4000	NB	NB	NB
NGS-03	10E8-GT9.1	Biacore 4000	NB	NB	NB
NGS-04	10E8-GT9.1	Biacore 4000	Equil	Equil	2.8e-06
NGS-05	10E8-GT9.1	Biacore 4000	Equil	Equil	1.1e-05
NGS-06	10E8-GT9.1	Biacore 4000	NB	NB	NB
NGS-09	10E8-GT9.1	Biacore 4000	NB	NB	NB
NGS-11	10E8-GT9.1	Biacore 4000	NB	NB	NB
NGS-12	10E8-GT9.1	Biacore 4000	Equil	Equil	6.7e-06
NGS-15	10E8-GT9.1	Biacore 4000	6100	0.044	7.2e-06
NGS-17	10E8-GT9.1	Biacore 4000	NB	NB	NB
NGS-18	10E8-GT9.1	Biacore 4000	NB	NB	NB
NGS-19	10E8-GT9.1	Biacore 4000	5300	0.048	9e-06
NGS-20	10E8-GT9.1	Biacore 4000	Equil	Equil	7e-06
NGS-21	10E8-GT9.1	Biacore 4000	NB	NB	NB
NGS-22	10E8-GT9.1	Biacore 4000	NB	NB	NB
NGS-23	10E8-GT9.1	Biacore 4000	Equil	Equil	9.9e-06
NGS-24	10E8-GT9.1	Biacore 4000	NB	NB	NB
NGS-25	10E8-GT9.1	Biacore 4000	NB	NB	NB
NGS-26	10E8-GT9.1	Biacore 4000	Equil	Equil	7.8e-06
NGS-27	10E8-GT9.1	Biacore 4000	NB	NB	NB
NGS-28	10E8-GT9.1	Biacore 4000	Equil	Equil	9.5e-06
NGS-29	10E8-GT9.1	Biacore 4000	NB	NB	NB
NGS-30	10E8-GT9.1	Biacore 4000	NB	NB	NB
NGS-31	10E8-GT9.1	Biacore 4000	NB	NB	NB
NGS-32	10E8-GT9.1	Biacore 4000	NB	NB	NB
NGS-33	10E8-GT9.1	Biacore 4000	NB	NB	NB
NGS-55	10E8-GT9.1	Biacore 4000	Equil	Equil	1.9e-06
NGS-56	10E8-GT9.1	Biacore 4000	Equil	Equil	1.3e-05
PGT128 (Neg)	10E8-GT9.1	Biacore 4000	NB	NB	NB
10E8	10E8-GT9.2	Carterra	Equil	Equil	1.49e-06
10E8_INT_1-1	10E8-GT9.2	Carterra	Equil	Equil	NB
10E8_INT_1-2	10E8-GT9.2	Carterra	Equil	Equil	NB
10E8_INT_1-3	10E8-GT9.2	Carterra	Equil	Equil	NB
10E8_INT_1-4	10E8-GT9.2	Carterra	Equil	Equil	NB
10E8_INT_1-5	10E8-GT9.2	Carterra	Equil	Equil	NB
10E8_INT_14-1	10E8-GT9.2	Carterra	Equil	Equil	NB
10E8_INT_2-1	10E8-GT9.2	Carterra	Equil	Equil	1.18e-05
10E8_INT_2-2	10E8-GT9.2	Carterra	Equil	Equil	7.03e-06
10E8_INT_3-1	10E8-GT9.2	Carterra	Equil	Equil	4.42e-07
10E8_INT_7-1	10E8-GT9.2	Carterra	Equil	Equil	NB
10E8-iGL2	10E8-GT9.2	Biacore 4000	Equil	Equil	2e-06
10E8-iGL3	10E8-GT9.2	Carterra	Equil	Equil	7.26e-05
10E8-UCA	10E8-GT9.2	Carterra	Equil	Equil	2.59e-06
10E8_INT-2-3	10E8-GT9.2	Carterra	Equil	Equil	NB
min-10E8	10E8-GT9.2	Carterra	1300000	0.044124	3.4e-08
MPER_HuGL-001	10E8-GT9.2	Biacore 4000	NB	NB	NB
MPER_HuGL-002	10E8-GT9.2	Biacore 4000	Equil	Equil	9.5e-07
MPER_HuGL-003	10E8-GT9.2	Biacore 4000	Low Capture	Low Capture	Low Capture
MPER_HuGL-004	10E8-GT9.2	Biacore 4000	Equil	Equil	7.7e-06
MPER_HuGL-005	10E8-GT9.2	Biacore 4000	Equil	Equil	1e-05
MPER_HuGL-007	10E8-GT9.2	Biacore 4000	Equil	Equil	1.2e-06
MPER_HuGL-008	10E8-GT9.2	Biacore 4000	Equil	Equil	1.2e-06
MPER_HuGL-009	10E8-GT9.2	Biacore 4000	490000	1.1	2.3e-06
MPER_HuGL-010	10E8-GT9.2	Biacore 4000	NB	NB	NB
MPER_HuGL-012	10E8-GT9.2	Biacore 4000	Equil	Equil	2e-06
MPER_HuGL-013	10E8-GT9.2	Biacore 4000	NB	NB	NB
MPER_HuGL-014	10E8-GT9.2	Biacore 4000	NB	NB	NB
MPER_HuGL-015	10E8-GT9.2	Biacore 4000	Equil	Equil	1.2e-06
MPER_HuGL-016	10E8-GT9.2	Biacore 4000	Equil	Equil	7.4e-06
MPER_HuGL-017	10E8-GT9.2	Biacore 4000	NB	NB	NB
MPER_HuGL-018	10E8-GT9.2	Biacore 4000	Equil	Equil	3.7e-06
MPER_HuGL-019	10E8-GT9.2	Biacore 4000	37000	0.031	8.4e-07
MPER_HuGL-020	10E8-GT9.2	Biacore 4000	NB	NB	NB
MPER_HuGL-021	10E8-GT9.2	Biacore 4000	Equil	Equil	3e-06
MPER_HuGL-022	10E8-GT9.2	Biacore 4000	Equil	Equil	1.5e-06
MPER_HuGL-023	10E8-GT9.2	Biacore 4000	Equil	Equil	2.5e-06
MPER_HuGL-024	10E8-GT9.2	Biacore 4000	Equil	Equil	3.5e-09
MPER_HuGL-025	10E8-GT9.2	Biacore 4000	Equil	Equil	1.7e-05
MPER_HuGL-026	10E8-GT9.2	Biacore 4000	Equil	Equil	2.3e-07
MPER_HuGL-027	10E8-GT9.2	Biacore 4000	Equil	Equil	4.5e-05
MPER_HuGL-028	10E8-GT9.2	Biacore 4000	Equil	Equil	7.8e-07
MPER_HuGL-029	10E8-GT9.2	Biacore 4000	Equil	Equil	9.5e-07
MPER_HuGL-030	10E8-GT9.2	Biacore 4000	NB	NB	NB
MPER_HuGL-031	10E8-GT9.2	Biacore 4000	Equil	Equil	4.5e-07
MPER_HuGL-032	10E8-GT9.2	Biacore 4000	NB	NB	NB
MPER_HuGL-033	10E8-GT9.2	Biacore 4000	Equil	Equil	3.4e-06
MPER_HuGL-034	10E8-GT9.2	Biacore 4000	Equil	Equil	3.8e-06
MPER_HuGL-035	10E8-GT9.2	Biacore 4000	Equil	Equil	3.3e-05
MPER_HuGL-036	10E8-GT9.2	Biacore 4000	Equil	Equil	3.8e-06
MPER_HuGL-037	10E8-GT9.2	Biacore 4000	Equil	Equil	8.6e-06
MPER_HuGL-038	10E8-GT9.2	Biacore 4000	1500	0.062	4.1e-05
MPER_HuGL-039	10E8-GT9.2	Biacore 4000	Equil	Equil	8.4e-06
MPER_HuGL-040	10E8-GT9.2	Biacore 4000	Equil	Equil	4.4e-06
MPER_HuGL-041	10E8-GT9.2	Biacore 4000	Equil	Equil	4.7e-06
MPER_HuGL-042	10E8-GT9.2	Biacore 4000	NB	NB	NB
MPER_HuGL-043	10E8-GT9.2	Biacore 4000	NB	NB	NB
MPER_HuGL-044	10E8-GT9.2	Biacore 4000	NB	NB	NB
MPER_HuGL-045	10E8-GT9.2	Biacore 4000	Equil	Equil	1.9e-05
MPER_HuGL-046	10E8-GT9.2	Biacore 4000	Equil	Equil	2.1e-06
MPER_HuGL-047	10E8-GT9.2	Biacore 4000	2500	0.0025	1e-06
MPER_HuGL-048	10E8-GT9.2	Biacore 4000	Equil	Equil	2.3e-05
MPER_HuGL-049	10E8-GT9.2	Biacore 4000	NB	NB	NB
NGS-01	10E8-GT9.2	Carterra	Equil	Equil	NB
NGS-02	10E8-GT9.2	Biacore 4000	NB	NB	NB
NGS-03	10E8-GT9.2	Biacore 4000	Equil	Equil	2.7e-05
NGS-04	10E8-GT9.2	Carterra	12700	0.392298	3.1e-05
NGS-05	10E8-GT9.2	Carterra	Equil	Equil	NB
NGS-06	10E8-GT9.2	Carterra	Equil	Equil	NB
NGS-07	10E8-GT9.2	Carterra	Equil	Equil	NB
NGS-08	10E8-GT9.2	Carterra	Equil	Equil	2.05e-05
NGS-09	10E8-GT9.2	Carterra	Equil	Equil	NB
NGS-10	10E8-GT9.2	Carterra	Equil	Equil	NB
NGS-11	10E8-GT9.2	Biacore 4000	NB	NB	NB
NGS-12	10E8-GT9.2	Carterra	Equil	Equil	NB
NGS-13	10E8-GT9.2	Carterra	Equil	Equil	NB
NGS-14	10E8-GT9.2	Carterra	Equil	Equil	NB
NGS-15	10E8-GT9.2	Carterra	Equil	Equil	NB
NGS-16	10E8-GT9.2	Carterra	Equil	Equil	NB
NGS-17	10E8-GT9.2	Carterra	Equil	Equil	NB
NGS-18	10E8-GT9.2	Carterra	Equil	Equil	NB
NGS-19	10E8-GT9.2	Carterra	Equil	Equil	NB
NGS-20	10E8-GT9.2	Carterra	Equil	Equil	NB
NGS-21	10E8-GT9.2	Carterra	Equil	Equil	8.22e-05
NGS-22	10E8-GT9.2	Carterra	1430	0.115677	8.1e-05
NGS-23	10E8-GT9.2	Carterra	Equil	Equil	6.49e-05
NGS-24	10E8-GT9.2	Carterra	Equil	Equil	NB
NGS-25	10E8-GT9.2	Carterra	Equil	Equil	NB
NGS-26	10E8-GT9.2	Carterra	Equil	Equil	3.31e-05
NGS-27	10E8-GT9.2	Carterra	Equil	Equil	NB
NGS-28	10E8-GT9.2	Carterra	Equil	Equil	NB
NGS-29	10E8-GT9.2	Biacore 4000	Equil	Equil	2.8e-05
NGS-30	10E8-GT9.2	Carterra	Equil	Equil	3.88e-05
NGS-31	10E8-GT9.2	Carterra	Equil	Equil	NB
NGS-32	10E8-GT9.2	Carterra	Equil	Equil	NB
NGS-33	10E8-GT9.2	Carterra	Equil	Equil	NB
NGS-34	10E8-GT9.2	Carterra	Equil	Equil	NB
NGS-35	10E8-GT9.2	Carterra	Equil	Equil	NB
NGS-36	10E8-GT9.2	Carterra	Equil	Equil	NB
NGS-37	10E8-GT9.2	Carterra	Equil	Equil	NB
NGS-38	10E8-GT9.2	Carterra	Equil	Equil	2.25e-05
NGS-39	10E8-GT9.2	Carterra	Equil	Equil	5.64e-05
NGS-40	10E8-GT9.2	Carterra	Equil	Equil	NB
NGS-41	10E8-GT9.2	Carterra	NB	NB	NB
NGS-42	10E8-GT9.2	Carterra	Equil	Equil	9.32e-05
NGS-43	10E8-GT9.2	Carterra	Equil	Equil	NB
NGS-44	10E8-GT9.2	Carterra	Equil	Equil	NB
NGS-45	10E8-GT9.2	Carterra	Equil	Equil	NB
NGS-46	10E8-GT9.2	Carterra	Equil	Equil	NB
NGS-47	10E8-GT9.2	Carterra	Equil	Equil	NB
NGS-48	10E8-GT9.2	Carterra	Equil	Equil	9.28e-05
NGS-49	10E8-GT9.2	Carterra	2590	0.248324	9.6e-05
NGS-50	10E8-GT9.2	Carterra	Equil	Equil	1.74e-05
NGS-51	10E8-GT9.2	Carterra	Equil	Equil	NB
NGS-52	10E8-GT9.2	Carterra	Equil	Equil	NB
NGS-53	10E8-GT9.2	Carterra	Equil	Equil	1.85e-05
NGS-54	10E8-GT9.2	Carterra	Equil	Equil	NB
NGS-55	10E8-GT9.2	Carterra	Equil	Equil	1.05e-05
NGS-56	10E8-GT9.2	Carterra	Equil	Equil	7.49e-05
PGT128 (Neg)	10E8-GT9.2	Biacore 4000	NB	NB	NB
10E8	10E8-GT9.2-KO	Biacore 4000	NB	NB	NB
10E8-iGL2	10E8-GT9.2-KO	Biacore 4000	NB	NB	NB
10E8-UCA	10E8-GT9.2-KO	Biacore 4000	NB	NB	NB
MPER_HuGL-001	10E8-GT9.2-KO	Biacore 4000	NB	NB	NB
MPER_HuGL-002	10E8-GT9.2-KO	Biacore 4000	NB	NB	NB
MPER_HuGL-003	10E8-GT9.2-KO	Biacore 4000	NB	NB	NB
MPER_HuGL-004	10E8-GT9.2-KO	Biacore 4000	Low Capture	Low Capture	Low Capture
MPER_HuGL-005	10E8-GT9.2-KO	Biacore 4000	NB	NB	NB
MPER_HuGL-007	10E8-GT9.2-KO	Biacore 4000	NB	NB	NB
MPER_HuGL-008	10E8-GT9.2-KO	Biacore 4000	NB	NB	NB
MPER_HuGL-009	10E8-GT9.2-KO	Biacore 4000	NB	NB	NB
MPER_HuGL-010	10E8-GT9.2-KO	Biacore 4000	NB	NB	NB
MPER_HuGL-012	10E8-GT9.2-KO	Biacore 4000	NB	NB	NB
MPER_HuGL-013	10E8-GT9.2-KO	Biacore 4000	NB	NB	NB
MPER_HuGL-014	10E8-GT9.2-KO	Biacore 4000	NB	NB	NB
MPER_HuGL-015	10E8-GT9.2-KO	Biacore 4000	NB	NB	NB
MPER_HuGL-016	10E8-GT9.2-KO	Biacore 4000	NB	NB	NB
MPER_HuGL-017	10E8-GT9.2-KO	Biacore 4000	NB	NB	NB
MPER_HuGL-018	10E8-GT9.2-KO	Biacore 4000	NB	NB	NB
MPER_HuGL-019	10E8-GT9.2-KO	Biacore 4000	NB	NB	NB
MPER_HuGL-020	10E8-GT9.2-KO	Biacore 4000	NB	NB	NB
MPER_HuGL-021	10E8-GT9.2-KO	Biacore 4000	NB	NB	NB
MPER_HuGL-022	10E8-GT9.2-KO	Biacore 4000	NB	NB	NB
MPER_HuGL-023	10E8-GT9.2-KO	Biacore 4000	NB	NB	NB
MPER_HuGL-024	10E8-GT9.2-KO	Biacore 4000	NB	NB	NB
MPER_HuGL-025	10E8-GT9.2-KO	Biacore 4000	NB	NB	NB
MPER_HuGL-026	10E8-GT9.2-KO	Biacore 4000	NB	NB	NB
MPER_HuGL-027	10E8-GT9.2-KO	Biacore 4000	NB	NB	NB
MPER_HuGL-028	10E8-GT9.2-KO	Biacore 4000	NB	NB	NB
MPER_HuGL-029	10E8-GT9.2-KO	Biacore 4000	NB	NB	NB
MPER_HuGL-030	10E8-GT9.2-KO	Biacore 4000	NB	NB	NB
MPER_HuGL-031	10E8-GT9.2-KO	Biacore 4000	NB	NB	NB
MPER_HuGL-032	10E8-GT9.2-KO	Biacore 4000	NB	NB	NB
MPER_HuGL-033	10E8-GT9.2-KO	Biacore 4000	NB	NB	NB
MPER_HuGL-034	10E8-GT9.2-KO	Biacore 4000	NB	NB	NB
MPER_HuGL-035	10E8-GT9.2-KO	Biacore 4000	NB	NB	NB
MPER_HuGL-036	10E8-GT9.2-KO	Biacore 4000	NB	NB	NB
MPER_HuGL-037	10E8-GT9.2-KO	Biacore 4000	NB	NB	NB
MPER_HuGL-038	10E8-GT9.2-KO	Biacore 4000	NB	NB	NB
MPER_HuGL-039	10E8-GT9.2-KO	Biacore 4000	NB	NB	NB
MPER_HuGL-040	10E8-GT9.2-KO	Biacore 4000	NB	NB	NB
MPER_HuGL-041	10E8-GT9.2-KO	Biacore 4000	NB	NB	NB
MPER_HuGL-042	10E8-GT9.2-KO	Biacore 4000	NB	NB	NB
MPER_HuGL-043	10E8-GT9.2-KO	Biacore 4000	NB	NB	NB
MPER_HuGL-044	10E8-GT9.2-KO	Biacore 4000	NB	NB	NB
MPER_HuGL-045	10E8-GT9.2-KO	Biacore 4000	NB	NB	NB
MPER_HuGL-046	10E8-GT9.2-KO	Biacore 4000	NB	NB	NB
MPER_HuGL-047	10E8-GT9.2-KO	Biacore 4000	NB	NB	NB
MPER_HuGL-048	10E8-GT9.2-KO	Biacore 4000	NB	NB	NB
MPER_HuGL-049	10E8-GT9.2-KO	Biacore 4000	NB	NB	NB
NGS-01	10E8-GT9.2-KO	Biacore 4000	NB	NB	NB
NGS-02	10E8-GT9.2-KO	Biacore 4000	NB	NB	NB
NGS-03	10E8-GT9.2-KO	Biacore 4000	NB	NB	NB
NGS-04	10E8-GT9.2-KO	Biacore 4000	460	0.0039	8.4e-06
NGS-05	10E8-GT9.2-KO	Biacore 4000	NB	NB	NB
NGS-06	10E8-GT9.2-KO	Biacore 4000	NB	NB	NB
NGS-09	10E8-GT9.2-KO	Biacore 4000	NB	NB	NB
NGS-11	10E8-GT9.2-KO	Biacore 4000	NB	NB	NB
NGS-12	10E8-GT9.2-KO	Biacore 4000	NB	NB	NB
NGS-15	10E8-GT9.2-KO	Biacore 4000	NB	NB	NB
NGS-17	10E8-GT9.2-KO	Biacore 4000	NB	NB	NB
NGS-18	10E8-GT9.2-KO	Biacore 4000	NB	NB	NB
NGS-19	10E8-GT9.2-KO	Biacore 4000	NB	NB	NB
NGS-20	10E8-GT9.2-KO	Biacore 4000	NB	NB	NB
NGS-21	10E8-GT9.2-KO	Biacore 4000	NB	NB	NB
NGS-22	10E8-GT9.2-KO	Biacore 4000	NB	NB	NB
NGS-23	10E8-GT9.2-KO	Biacore 4000	NB	NB	NB
NGS-24	10E8-GT9.2-KO	Biacore 4000	NB	NB	NB
NGS-25	10E8-GT9.2-KO	Biacore 4000	NB	NB	NB
NGS-26	10E8-GT9.2-KO	Biacore 4000	NB	NB	NB
NGS-27	10E8-GT9.2-KO	Biacore 4000	NB	NB	NB
NGS-28	10E8-GT9.2-KO	Biacore 4000	NB	NB	NB
NGS-29	10E8-GT9.2-KO	Biacore 4000	NB	NB	NB
NGS-30	10E8-GT9.2-KO	Biacore 4000	NB	NB	NB
NGS-31	10E8-GT9.2-KO	Biacore 4000	NB	NB	NB
NGS-32	10E8-GT9.2-KO	Biacore 4000	NB	NB	NB
NGS-33	10E8-GT9.2-KO	Biacore 4000	NB	NB	NB
NGS-55	10E8-GT9.2-KO	Biacore 4000	NB	NB	NB
NGS-56	10E8-GT9.2-KO	Biacore 4000	NB	NB	NB
PGT128 (Neg)	10E8-GT9.2-KO	Biacore 4000	NB	NB	NB
10E8	10E8-GT10.1	Carterra	Equil	Equil	8.81e-08
10E8_INT_1-1	10E8-GT10.1	Carterra	Equil	Equil	NB
10E8_INT_1-2	10E8-GT10.1	Carterra	813000	0.511938	6.3e-07
10E8_INT_1-3	10E8-GT10.1	Carterra	Equil	Equil	NB
10E8_INT_1-4	10E8-GT10.1	Carterra	Equil	Equil	NB
10E8_INT_1-5	10E8-GT10.1	Carterra	Equil	Equil	3.32e-06
10E8_INT_14-1	10E8-GT10.1	Carterra	Equil	Equil	5.83e-07
10E8_INT_2-1	10E8-GT10.1	Carterra	Equil	Equil	5.62e-07
10E8_INT_2-2	10E8-GT10.1	Carterra	Equil	Equil	1.79e-07
10E8_INT_3-1	10E8-GT10.1	Carterra	Equil	Equil	3.22e-08
10E8_INT_7-1	10E8-GT10.1	Carterra	Equil	Equil	3.09e-07
10E8-iGL2	10E8-GT10.1	Biacore 4000	Equil	Equil	2.9e-06
10E8-iGL3	10E8-GT10.1	Carterra	Equil	Equil	8.02e-06
10E8-UCA	10E8-GT10.1	Carterra	Equil	Equil	1.37e-07
10E8_INT-2-3	10E8-GT10.1	Carterra	Equil	Equil	1.84e-06
min-10E8	10E8-GT10.1	Carterra	Equil	Equil	5.21e-09
MPER_HuGL-001	10E8-GT10.1	Biacore 4000	Equil	Equil	1.7e-05
MPER_HuGL-002	10E8-GT10.1	Biacore 4000	Equil	Equil	6.7e-07
MPER_HuGL-003	10E8-GT10.1	Biacore 4000	Equil	Equil	9.7e-07
MPER_HuGL-004	10E8-GT10.1	Biacore 4000	Equil	Equil	3.7e-06
MPER_HuGL-005	10E8-GT10.1	Biacore 4000	Low Capture	Low Capture	Low Capture
MPER_HuGL-007	10E8-GT10.1	Biacore 4000	Equil	Equil	6.5e-07
MPER_HuGL-008	10E8-GT10.1	Biacore 4000	Equil	Equil	9.7e-07
MPER_HuGL-009	10E8-GT10.1	Biacore 4000	Equil	Equil	9.5e-07
MPER_HuGL-010	10E8-GT10.1	Biacore 4000	Equil	Equil	1.4e-05
MPER_HuGL-012	10E8-GT10.1	Biacore 4000	Equil	Equil	7.1e-07
MPER_HuGL-013	10E8-GT10.1	Biacore 4000	NB	NB	NB
MPER_HuGL-014	10E8-GT10.1	Biacore 4000	Equil	Equil	8.2e-06
MPER_HuGL-015	10E8-GT10.1	Biacore 4000	Equil	Equil	4.3e-07
MPER_HuGL-016	10E8-GT10.1	Biacore 4000	Equil	Equil	3e-06
MPER_HuGL-017	10E8-GT10.1	Biacore 4000	Equil	Equil	2.2e-05
MPER_HuGL-018	10E8-GT10.1	Biacore 4000	Equil	Equil	1.5e-09
MPER_HuGL-019	10E8-GT10.1	Biacore 4000	71000	0.019	2.7e-07
MPER_HuGL-020	10E8-GT10.1	Biacore 4000	32000	0.62	2e-05
MPER_HuGL-021	10E8-GT10.1	Biacore 4000	Equil	Equil	5.9e-07
MPER_HuGL-022	10E8-GT10.1	Biacore 4000	Equil	Equil	1e-06
MPER_HuGL-023	10E8-GT10.1	Biacore 4000	Equil	Equil	3.9e-06
MPER_HuGL-024	10E8-GT10.1	Biacore 4000	Equil	Equil	7.7e-09
MPER_HuGL-025	10E8-GT10.1	Biacore 4000	Equil	Equil	9.4e-06
MPER_HuGL-026	10E8-GT10.1	Biacore 4000	Equil	Equil	5e-07
MPER_HuGL-027	10E8-GT10.1	Biacore 4000	Equil	Equil	1.9e-05
MPER_HuGL-028	10E8-GT10.1	Biacore 4000	Equil	Equil	5.9e-08
MPER_HuGL-029	10E8-GT10.1	Biacore 4000	Equil	Equil	2.1e-07
MPER_HuGL-030	10E8-GT10.1	Biacore 4000	NB	NB	NB
MPER_HuGL-031	10E8-GT10.1	Biacore 4000	Equil	Equil	2.2e-08
MPER_HuGL-032	10E8-GT10.1	Biacore 4000	NB	NB	NB
MPER_HuGL-033	10E8-GT10.1	Biacore 4000	Equil	Equil	7.3e-07
MPER_HuGL-034	10E8-GT10.1	Biacore 4000	Equil	Equil	2e-06
MPER_HuGL-035	10E8-GT10.1	Biacore 4000	Equil	Equil	1.8e-05
MPER_HuGL-036	10E8-GT10.1	Biacore 4000	Equil	Equil	2.1e-06
MPER_HuGL-037	10E8-GT10.1	Biacore 4000	NB	NB	NB
MPER_HuGL-038	10E8-GT10.1	Biacore 4000	Equil	Equil	9.2e-05
MPER_HuGL-039	10E8-GT10.1	Biacore 4000	Equil	Equil	8.4e-06
MPER_HuGL-040	10E8-GT10.1	Biacore 4000	Equil	Equil	9.2e-06
MPER_HuGL-041	10E8-GT10.1	Biacore 4000	Equil	Equil	4.4e-06
MPER_HuGL-042	10E8-GT10.1	Biacore 4000	NB	NB	NB
MPER_HuGL-043	10E8-GT10.1	Biacore 4000	NB	NB	NB
MPER_HuGL-044	10E8-GT10.1	Biacore 4000	NB	NB	NB
MPER_HuGL-045	10E8-GT10.1	Biacore 4000	Equil	Equil	2.6e-05
MPER_HuGL-046	10E8-GT10.1	Biacore 4000	Equil	Equil	1.6e-06
MPER_HuGL-047	10E8-GT10.1	Biacore 4000	NB	NB	NB
MPER_HuGL-048	10E8-GT10.1	Biacore 4000	NB	NB	NB
MPER_HuGL-049	10E8-GT10.1	Biacore 4000	Equil	Equil	1.4e-05
MPER_HuGL-050	10E8-GT10.1	ProteOn	NB	NB	NB
MPER_HuGL-051	10E8-GT10.1	ProteOn	NB	NB	NB
MPER_HuGL-052	10E8-GT10.1	ProteOn	NB	NB	NB
MPER_HuGL-053	10E8-GT10.1	ProteOn	2200000	24	1.1e-05
MPER_HuGL-054	10E8-GT10.1	ProteOn	NB	NB	NB
MPER_HuGL-055	10E8-GT10.1	ProteOn	1200000	19	1.6e-05
MPER_HuGL-056	10E8-GT10.1	ProteOn	NB	NB	NB
MPER_HuGL-057	10E8-GT10.1	NT	NT	NT	NT
MPER_HuGL-058	10E8-GT10.1	ProteOn	7300000	18	2.5e-06
MPER_HuGL-059	10E8-GT10.1	NT	NT	NT	NT
MPER_HuGL-060	10E8-GT10.1	ProteOn	NB	NB	NB
MPER_HuGL-061	10E8-GT10.1	ProteOn	NB	NB	NB
MPER_HuGL-062	10E8-GT10.1	ProteOn	NB	NB	NB
MPER_HuGL-063	10E8-GT10.1	ProteOn	860000	3.4	4e-06
MPER_HuGL-064	10E8-GT10.1	ProteOn	NB	NB	NB
MPER_HuGL-065	10E8-GT10.1	ProteOn	NB	NB	NB
MPER_HuGL-066	10E8-GT10.1	NT	NT	NT	NT
MPER_HuGL-067	10E8-GT10.1	ProteOn	NB	NB	NB
MPER_HuGL-068	10E8-GT10.1	ProteOn	Equil	Equil	7e-07
MPER_HuGL-069	10E8-GT10.1	NT	NT	NT	NT
MPER_HuGL-070	10E8-GT10.1	ProteOn	Equil	Equil	4.1e-06
MPER_HuGL-071	10E8-GT10.1	ProteOn	Equil	Equil	6.4e-06
MPER_HuGL-072	10E8-GT10.1	ProteOn	1600000	21	1.3e-05
MPER_HuGL-073	10E8-GT10.1	ProteOn	Equil	Equil	7.3e-06
NGS-01	10E8-GT10.1	Carterra	Equil	Equil	NB
NGS-02	10E8-GT10.1	Biacore 4000	NB	NB	NB
NGS-03	10E8-GT10.1	Biacore 4000	Equil	Equil	1e-05
NGS-04	10E8-GT10.1	Carterra	Equil	Equil	1.02e-06
NGS-05	10E8-GT10.1	Carterra	Equil	Equil	1.48e-07
NGS-06	10E8-GT10.1	Carterra	Equil	Equil	NB
NGS-07	10E8-GT10.1	Carterra	Equil	Equil	NB
NGS-08	10E8-GT10.1	Carterra	Equil	Equil	6.91e-07
NGS-09	10E8-GT10.1	Carterra	Equil	Equil	NB
NGS-10	10E8-GT10.1	Carterra	Equil	Equil	7.01e-07
NGS-11	10E8-GT10.1	Biacore 4000	Equil	Equil	1.3e-05
NGS-12	10E8-GT10.1	Carterra	Equil	Equil	8.06e-07
NGS-13	10E8-GT10.1	Carterra	Equil	Equil	NB
NGS-14	10E8-GT10.1	Carterra	Equil	Equil	NB
NGS-15	10E8-GT10.1	Carterra	Equil	Equil	NB
NGS-16	10E8-GT10.1	Carterra	Equil	Equil	NB
NGS-17	10E8-GT10.1	Carterra	Equil	Equil	NB
NGS-18	10E8-GT10.1	Carterra	Equil	Equil	NB
NGS-19	10E8-GT10.1	Carterra	Equil	Equil	NB
NGS-20	10E8-GT10.1	Carterra	Equil	Equil	NB
NGS-21	10E8-GT10.1	Carterra	Equil	Equil	NB
NGS-22	10E8-GT10.1	Carterra	Equil	Equil	NB
NGS-23	10E8-GT10.1	Carterra	Equil	Equil	3.69e-06
NGS-24	10E8-GT10.1	Carterra	Equil	Equil	NB
NGS-25	10E8-GT10.1	Carterra	Equil	Equil	NB
NGS-26	10E8-GT10.1	Carterra	Equil	Equil	1.55e-06
NGS-27	10E8-GT10.1	Carterra	Equil	Equil	NB
NGS-28	10E8-GT10.1	Carterra	Equil	Equil	NB
NGS-29	10E8-GT10.1	Biacore 4000	Equil	Equil	7.3e-06
NGS-30	10E8-GT10.1	Carterra	Equil	Equil	NB
NGS-31	10E8-GT10.1	Carterra	Equil	Equil	NB
NGS-32	10E8-GT10.1	Carterra	Equil	Equil	NB
NGS-33	10E8-GT10.1	Carterra	Equil	Equil	NB
NGS-34	10E8-GT10.1	Carterra	Equil	Equil	NB
NGS-35	10E8-GT10.1	Carterra	Equil	Equil	NB
NGS-36	10E8-GT10.1	Carterra	Equil	Equil	NB
NGS-37	10E8-GT10.1	Carterra	Equil	Equil	NB
NGS-38	10E8-GT10.1	Carterra	Equil	Equil	NB
NGS-39	10E8-GT10.1	Carterra	Equil	Equil	3.88e-06
NGS-40	10E8-GT10.1	Carterra	Equil	Equil	NB
NGS-41	10E8-GT10.1	Carterra	Equil	Equil	NB
NGS-42	10E8-GT10.1	Carterra	18000	0.413681	2.3e-05
NGS-43	10E8-GT10.1	Carterra	Equil	Equil	NB
NGS-44	10E8-GT10.1	Carterra	Equil	Equil	NB
NGS-45	10E8-GT10.1	Carterra	Equil	Equil	NB
NGS-46	10E8-GT10.1	Carterra	Equil	Equil	NB
NGS-47	10E8-GT10.1	Carterra	Equil	Equil	NB
NGS-48	10E8-GT10.1	Carterra	Equil	Equil	NB
NGS-49	10E8-GT10.1	Carterra	Equil	Equil	NB
NGS-50	10E8-GT10.1	Carterra	Equil	Equil	7.19e-07
NGS-51	10E8-GT10.1	Carterra	Equil	Equil	NB
NGS-52	10E8-GT10.1	Carterra	Equil	Equil	NB
NGS-53	10E8-GT10.1	Carterra	Equil	Equil	2.73e-06
NGS-54	10E8-GT10.1	Carterra	Equil	Equil	NB
NGS-55	10E8-GT10.1	Carterra	Equil	Equil	NB
NGS-56	10E8-GT10.1	Carterra	Equil	Equil	NB
PGT128 (Neg)	10E8-GT10.1	Biacore 4000	NB	NB	NB
10E8	10E8-GT10.2	Carterra	Equil	Equil	1.401e-07
10E8_INT_1-1	10E8-GT10.2	Carterra	Equil	Equil	3.108e-05
10E8_INT_1-2	10E8-GT10.2	Carterra	Equil	Equil	8.683e-07
10E8_INT_1-3	10E8-GT10.2	Carterra	NB	NB	NB
10E8_INT_1-4	10E8-GT10.2	Carterra	Equil	Equil	1.177e-05
10E8_INT_1-5	10E8-GT10.2	Carterra	Equil	Equil	6.636e-06
10E8_INT_14-1	10E8-GT10.2	Carterra	Equil	Equil	6.086e-06
10E8_INT_2-1	10E8-GT10.2	Carterra	Equil	Equil	3.077e-06
10E8_INT_2-2	10E8-GT10.2	Carterra	Equil	Equil	9.347e-07
10E8_INT_3-1	10E8-GT10.2	Carterra	Equil	Equil	1.709e-07
10E8_INT_7-1	10E8-GT10.2	Carterra	Equil	Equil	1.047e-06
10E8-iGL2	10E8-GT10.2	Biacore 4000	Equil	Equil	8.1e-07
10E8-iGL3	10E8-GT10.2	Carterra	Equil	Equil	1.159e-05
10E8-UCA	10E8-GT10.2	Carterra	Equil	Equil	7.514e-08
10E8_INT-2-3	10E8-GT10.2	Carterra	Equil	Equil	7.762e-06
min-10E8	10E8-GT10.2	Carterra	Equil	Equil	2.009e-08
MPER_HuGL-050	10E8-GT10.2	ProteOn	NB	NB	NB
MPER_HuGL-051	10E8-GT10.2	ProteOn	Equil	Equil	1.3e-05
MPER_HuGL-052	10E8-GT10.2	ProteOn	2600000	11	4.1e-06
MPER_HuGL-053	10E8-GT10.2	ProteOn	1500000	12	7.9e-06
MPER_HuGL-054	10E8-GT10.2	ProteOn	NB	NB	NB
MPER_HuGL-055	10E8-GT10.2	ProteOn	690000	15	2.2e-05
MPER_HuGL-056	10E8-GT10.2	ProteOn	NB	NB	NB
MPER_HuGL-057	10E8-GT10.2	NT	NT	NT	NT
MPER_HuGL-058	10E8-GT10.2	ProteOn	1600000	16	9.8e-06
MPER_HuGL-059	10E8-GT10.2	NT	NT	NT	NT
MPER_HuGL-060	10E8-GT10.2	ProteOn	NB	NB	NB
MPER_HuGL-061	10E8-GT10.2	ProteOn	840000	31	3.7e-05
MPER_HuGL-062	10E8-GT10.2	ProteOn	NB	NB	NB
MPER_HuGL-063	10E8-GT10.2	ProteOn	1700000	11	6.6e-06
MPER_HuGL-064	10E8-GT10.2	ProteOn	NB	NB	NB
MPER_HuGL-065	10E8-GT10.2	ProteOn	Equil	Equil	1.6e-05
MPER_HuGL-066	10E8-GT10.2	NT	NT	NT	NT
MPER_HuGL-067	10E8-GT10.2	ProteOn	NB	NB	NB
MPER_HuGL-068	10E8-GT10.2	ProteOn	Equil	Equil	2.1e-06
MPER_HuGL-069	10E8-GT10.2	NT	NT	NT	NT
MPER_HuGL-070	10E8-GT10.2	ProteOn	100000	1.3	1.3e-05
MPER_HuGL-071	10E8-GT10.2	ProteOn	NB	NB	NB
MPER_HuGL-072	10E8-GT10.2	ProteOn	94000	1.5	1.6e-05
MPER_HuGL-073	10E8-GT10.2	ProteOn	Equil	Equil	2e-05
MPER_HuGL-074	10E8-GT10.2	Biacore 4000	Equil	Equil	6.2e-06
MPER_HuGL-075	10E8-GT10.2	Biacore 4000	Equil	Equil	3.6e-06
MPER_HuGL-076	10E8-GT10.2	Biacore 4000	Equil	Equil	2.5e-06
MPER_HuGL-077	10E8-GT10.2	Biacore 4000	Equil	Equil	1.4e-06
MPER_HuGL-078	10E8-GT10.2	Biacore 4000	Equil	Equil	6.1e-06
MPER_HuGL-079	10E8-GT10.2	Biacore 4000	Equil	Equil	1.8e-06
MPER_HuGL-080	10E8-GT10.2	Biacore 4000	Equil	Equil	1.2e-06
MPER_HuGL-081	10E8-GT10.2	Biacore 4000	Equil	Equil	1.6e-05
MPER_HuGL-082	10E8-GT10.2	Biacore 4000	Equil	Equil	4.9e-06
MPER_HuGL-083	10E8-GT10.2	Biacore 4000	Equil	Equil	2.7e-06
MPER_HuGL-084	10E8-GT10.2	Biacore 4000	Equil	Equil	4.9e-06
MPER_HuGL-085	10E8-GT10.2	Biacore 4000	Equil	Equil	1.9e-06
MPER_HuGL-086	10E8-GT10.2	Biacore 4000	Equil	Equil	5.1e-06
MPER_HuGL-087	10E8-GT10.2	Biacore 4000	NB	NB	NB
MPER_HuGL-088	10E8-GT10.2	Biacore 4000	Equil	Equil	2.3e-06
MPER_HuGL-089	10E8-GT10.2	Biacore 4000	Equil	Equil	8.9e-07
MPER_HuGL-090	10E8-GT10.2	Biacore 4000	Equil	Equil	3.8e-06
MPER_HuGL-091	10E8-GT10.2	Biacore 4000	Equil	Equil	2.4e-06
MPER_HuGL-092	10E8-GT10.2	Biacore 4000	Equil	Equil	4.3e-06
MPER18_d21_45.1_v55_m3_A12_iGL	10E8-GT10.2	Carterra	Equil	Equil	2.426e-08
MPER18_d21_45.1_v55_m3_B08	10E8-GT10.2	Carterra	Equil	Equil	2.448e-07
MPER18_d21_45.1_v55_m3_B08_iGL	10E8-GT10.2	Carterra	Equil	Equil	9.901e-07
MPER18_d21_45.1_v55_m3_C07	10E8-GT10.2	Carterra	Equil	Equil	9.853e-07
MPER18_d21_45.1_v55_m3_D01	10E8-GT10.2	Carterra	Equil	Equil	3.378e-09
MPER18_d21_45.1_v55_m3_D01_iGL	10E8-GT10.2	Carterra	Equil	Equil	1.617e-08
MPER18_d21_45.1_v55_m3_D12	10E8-GT10.2	Carterra	Equil	Equil	1.245e-06
MPER18_d21_45.1_v55_m3_F02	10E8-GT10.2	Carterra	Equil	Equil	9.458e-08
MPER18_d21_45.1_v55_m3_F03	10E8-GT10.2	Carterra	Equil	Equil	3.122e-08
MPER18_d21_45.1_v55_m3_F03_iGL	10E8-GT10.2	Carterra	Equil	Equil	4.413e-08
MPER18_d21_45.1_v55_m3_G01	10E8-GT10.2	Carterra	NB	NB	NB
MPER18_d21_45.1_v55_m3_G01_iGL	10E8-GT10.2	Carterra	NB	NB	NB
MPER18_d21_45.1_v55_m3_H02	10E8-GT10.2	Carterra	Equil	Equil	9.489e-08
MPER18_d21_45.1_v55_m3_H02_iGL	10E8-GT10.2	Carterra	Equil	Equil	4.947e-07
MPER18_d21_45.2_v55_02	10E8-GT10.2	Carterra	Equil	Equil	2.108e-07
MPER18_d21_45.2_v55_04	10E8-GT10.2	Carterra	Equil	Equil	5.632e-07
MPER18_d21_45.2_v55_12	10E8-GT10.2	Carterra	Equil	Equil	6.622e-10
MPER18_d21_45.2_v55_15	10E8-GT10.2	Carterra	Equil	Equil	9.891e-09
MPER18_d21_45.2_v55_17	10E8-GT10.2	Carterra	Equil	Equil	1.317e-08
MPER18_d21_45.2_v55_21	10E8-GT10.2	Carterra	Equil	Equil	2.212e-09
MPER18_d21_45.2_v55_22	10E8-GT10.2	Carterra	Equil	Equil	2.869e-09
MPER18_d21_45.2_v55_24	10E8-GT10.2	Carterra	Equil	Equil	2.489e-10
MPER18_d21_45.2_v55_m15_A04	10E8-GT10.2	Carterra	Equil	Equil	1.415e-08
MPER18_d21_45.2_v55_m15_A06	10E8-GT10.2	Carterra	Equil	Equil	8.606e-08
MPER18_d21_45.2_v55_m15_C05	10E8-GT10.2	Carterra	Equil	Equil	4.012e-07
MPER18_d21_45.2_v55_m15_C05_iGL	10E8-GT10.2	Carterra	Equil	Equil	8.54e-07
MPER18_d21_45.2_v55_m15_C11	10E8-GT10.2	Carterra	Equil	Equil	6.913e-09
MPER18_d21_45.2_v55_m15_D04	10E8-GT10.2	Carterra	Equil	Equil	2.188e-08
MPER18_d21_45.2_v55_m15_D07	10E8-GT10.2	Carterra	Equil	Equil	2.793e-09
MPER18_d21_45.2_v55_m15_E09	10E8-GT10.2	Carterra	Equil	Equil	1.484e-08
MPER18_d21_45.2_v55_m5_D04	10E8-GT10.2	Carterra	Equil	Equil	7.138e-10
MPER18_d21_45.2_v55_m5_D12	10E8-GT10.2	Carterra	NB	NB	NB
MPER18_d21_45.2_v55_m5_E10	10E8-GT10.2	Carterra	Equil	Equil	5.708e-10
MPER18_d21_45.2_v55_m5_E12	10E8-GT10.2	Carterra	NB	NB	NB
MPER18_d21_45.2_v55_m5_E12_iGL	10E8-GT10.2	Carterra	NB	NB	NB
MPER18_d21_45.2_v55_m5_F10	10E8-GT10.2	Carterra	NB	NB	NB
MPER18_IGKV1_110_J1_Alt3_iGL	10E8-GT10.2	Carterra	Equil	Equil	6.706e-07
MPER18_IGKV1_110_J1_iGL	10E8-GT10.2	Carterra	NB	NB	NB
MPER18_IGKV1_110_J5_Alt1_iGL	10E8-GT10.2	Carterra	Equil	Equil	1.242e-06
NGS-01	10E8-GT10.2	Carterra	NB	NB	NB
NGS-02	10E8-GT10.2	Biacore 4000	Equil	Equil	3.9e-05
NGS-03	10E8-GT10.2	Biacore 4000	Equil	Equil	8.3e-06
NGS-04	10E8-GT10.2	Carterra	Equil	Equil	8.024e-07
NGS-05	10E8-GT10.2	Carterra	Equil	Equil	4.013e-06
NGS-06	10E8-GT10.2	Carterra	NB	NB	NB
NGS-07	10E8-GT10.2	Carterra	Equil	Equil	2.943e-06
NGS-08	10E8-GT10.2	Carterra	Equil	Equil	5.459e-07
NGS-09	10E8-GT10.2	Carterra	NB	NB	NB
NGS-10	10E8-GT10.2	Carterra	Equil	Equil	5.776e-07
NGS-11	10E8-GT10.2	Biacore 4000	Equil	Equil	2.3e-05
NGS-12	10E8-GT10.2	Carterra	Equil	Equil	1.363e-06
NGS-13	10E8-GT10.2	Carterra	Equil	Equil	4.226e-06
NGS-14	10E8-GT10.2	Carterra	NB	NB	NB
NGS-15	10E8-GT10.2	Carterra	Equil	Equil	6.776e-06
NGS-16	10E8-GT10.2	Carterra	Equil	Equil	1.016e-05
NGS-17	10E8-GT10.2	Carterra	NB	NB	NB
NGS-18	10E8-GT10.2	Carterra	NB	NB	NB
NGS-19	10E8-GT10.2	Carterra	NB	NB	NB
NGS-20	10E8-GT10.2	Carterra	Equil	Equil	4.807e-06
NGS-21	10E8-GT10.2	Carterra	Equil	Equil	2.835e-06
NGS-22	10E8-GT10.2	Carterra	Equil	Equil	9.985e-06
NGS-23	10E8-GT10.2	Carterra	Equil	Equil	5.047e-06
NGS-24	10E8-GT10.2	Carterra	NB	NB	NB
NGS-25	10E8-GT10.2	Carterra	NB	NB	NB
NGS-26	10E8-GT10.2	Carterra	Equil	Equil	2.68e-06
NGS-27	10E8-GT10.2	Carterra	NB	NB	NB
NGS-28	10E8-GT10.2	Carterra	Equil	Equil	5.608e-06
NGS-29	10E8-GT10.2	Biacore 4000	Equil	Equil	3.6e-06
NGS-30	10E8-GT10.2	Carterra	Equil	Equil	1.755e-05
NGS-31	10E8-GT10.2	Carterra	NB	NB	NB
NGS-32	10E8-GT10.2	Carterra	Equil	Equil	3.063e-05
NGS-33	10E8-GT10.2	Carterra	NB	NB	NB
NGS-34	10E8-GT10.2	Carterra	NB	NB	NB
NGS-35	10E8-GT10.2	Carterra	NB	NB	NB
NGS-36	10E8-GT10.2	Carterra	NB	NB	NB
NGS-37	10E8-GT10.2	Carterra	NB	NB	NB
NGS-38	10E8-GT10.2	Carterra	Equil	Equil	3.33e-05
NGS-39	10E8-GT10.2	Carterra	39962	0.287709	7.2e-06
NGS-40	10E8-GT10.2	Carterra	Equil	Equil	4.527e-05
NGS-41	10E8-GT10.2	Carterra	NB	NB	NB
NGS-42	10E8-GT10.2	Carterra	Equil	Equil	1.814e-05
NGS-43	10E8-GT10.2	Carterra	Equil	Equil	6.839e-06
NGS-44	10E8-GT10.2	Carterra	Equil	Equil	5.271e-06
NGS-45	10E8-GT10.2	Carterra	NB	NB	NB
NGS-46	10E8-GT10.2	Carterra	Equil	Equil	5.082e-06
NGS-47	10E8-GT10.2	Carterra	Equil	Equil	1.382e-05
NGS-48	10E8-GT10.2	Carterra	Equil	Equil	1.101e-05
NGS-49	10E8-GT10.2	Carterra	Equil	Equil	3.68e-05
NGS-50	10E8-GT10.2	Carterra	Equil	Equil	1.511e-06
NGS-51	10E8-GT10.2	Carterra	NB	NB	NB
NGS-52	10E8-GT10.2	Carterra	Equil	Equil	5.831e-06
NGS-53	10E8-GT10.2	Carterra	Equil	Equil	3.74e-06
NGS-54	10E8-GT10.2	Carterra	NB	NB	NB
NGS-55	10E8-GT10.2	Carterra	Equil	Equil	9.798e-07
NGS-56	10E8-GT10.2	Carterra	NB	NB	NB
NHP-10E8_MPER-GT10v55_W10-10	10E8-GT10.2	Carterra	820267	0.0784243	9.561e-08
NHP-10E8_MPER-GT10v55_W10-11	10E8-GT10.2	Carterra	99469.9	0.413831	4.16e-06
NHP-10E8_MPER-GT10v55_W10-12	10E8-GT10.2	Carterra	355946	0.267822	7.524e-07
NHP-10E8_MPER-GT10v55_W21-01	10E8-GT10.2	Carterra	199290	1.34574	6.753e-06
NHP-10E8_MPER-GT10v55_W21-02	10E8-GT10.2	Carterra	304922	1.39173	4.564e-06
NHP-10E8_MPER-GT10v55_W21-03	10E8-GT10.2	Carterra	146985	1.22282	8.319e-06
NHP-10E8_MPER-GT10v55_W21-04	10E8-GT10.2	Carterra	2.11153e+06	0.0002429	1.15e-10
NHP-10E8_MPER-GT10v55_W21-05	10E8-GT10.2	Carterra	349112	0.840735	2.408e-06
NHP-10E8_MPER-GT10v55_W21-06	10E8-GT10.2	Carterra	220206	1.30473	5.925e-06
NHP-10E8_MPER-GT10v55_W21-07	10E8-GT10.2	Carterra	85959.3	0.656542	7.638e-06
NHP-10E8_MPER-GT10v55_W21-08	10E8-GT10.2	Carterra	70805	0.93417	1.319e-05
NHP-10E8_MPER-GT10v55_W21-09	10E8-GT10.2	Carterra	147613	0.489434	3.316e-06
NHP-10E8_MPER-GT10v55_W21-10	10E8-GT10.2	Carterra	2.37042e+06	0.0019195	8.098e-10
NHP-10E8_MPER-GT10v55_W21-11	10E8-GT10.2	Carterra	81907.1	0.664392	8.112e-06
NHP-10E8_MPER-GT10v55_W21-12	10E8-GT10.2	Carterra	3.01387e+06	0.0025361	8.415e-10
NHP-10E8_MPER-GT10v55_W21-13	10E8-GT10.2	Carterra	320463	0.416989	1.301e-06
NHP-10E8_MPER-GT10v55_W21-14	10E8-GT10.2	Carterra	298846	0.715654	2.395e-06
NHP-10E8_MPER-GT10v55_W21-15	10E8-GT10.2	Carterra	176981	0.908355	5.132e-06
NHP-10E8_MPER-GT10v55_W21-16	10E8-GT10.2	Carterra	195508	0.468739	2.398e-06
NHP-10E8_MPER-GT10v55_W21-17	10E8-GT10.2	Carterra	639329	0.0015413	2.411e-09
NHP-10E8_MPER-GT10v55_W21-18	10E8-GT10.2	Carterra	96444.6	0.578285	5.996e-06
NHP-10E8_MPER-GT10v55_W21-19	10E8-GT10.2	Carterra	2.26548e+06	0.001312	5.791e-10
NHP-10E8_MPER-GT10v55_W26-01	10E8-GT10.2	Carterra	151908	0.560779	3.692e-06
NHP-10E8_MPER-GT10v55_W26-02	10E8-GT10.2	Carterra	172139	0.531217	3.086e-06
NHP-10E8_MPER-GT10v55_W26-03	10E8-GT10.2	Carterra	2.09526e+06	0.0003728	1.779e-10
NHP-10E8_MPER-GT10v55_W26-04	10E8-GT10.2	Carterra	147376	0.744071	5.049e-06
NHP-10E8_MPER-GT10v55_W26-05	10E8-GT10.2	Carterra	1.07144e+06	0.281744	2.63e-07
NHP-10E8_MPER-GT10v55_W26-06	10E8-GT10.2	Carterra	1.36509e+06	0.0019813	1.451e-09
NHP-10E8_MPER-GT10v55_W26-07	10E8-GT10.2	Carterra	1.54862e+06	0.0505474	3.264e-08
NHP-10E8_MPER-GT10v55_W3-18	10E8-GT10.2	Carterra	2.8952e+06	0.00337	1.164e-09
NHP-10E8_MPER-GT10v55_W3-19	10E8-GT10.2	Carterra	507727	0.175208	3.451e-07
NHP-10E8_MPER-GT10v55_W3-20	10E8-GT10.2	Carterra	1.56309e+06	0.0075326	4.819e-09
NHP-Comp_MPER-GT10v55_W21-01	10E8-GT10.2	Carterra	157075	0.412582	2.627e-06
NHP-Comp_MPER-GT10v55_W21-02	10E8-GT10.2	Carterra	57961.3	0.396228	6.836e-06
NHP-Comp_MPER-GT10v55_W21-03	10E8-GT10.2	Carterra	162371	0.0017474	1.076e-08
NHP-Comp_MPER-GT10v55_W21-04	10E8-GT10.2	Carterra	1.02149e+06	0.0159004	1.557e-08
NHP-Comp_MPER-GT10v55_W21-05	10E8-GT10.2	Carterra	NB	NB	NB
NHP-Comp_MPER-GT10v55_W21-06	10E8-GT10.2	Carterra	NB	NB	NB
NHP-Comp_MPER-GT10v55_W21-07	10E8-GT10.2	Carterra	77029.4	0.4247	5.513e-06
NHP-Comp_MPER-GT10v55_W21-08	10E8-GT10.2	Carterra	214875	0.0032495	1.512e-08
NHP-Comp_MPER-GT10v55_W21-09	10E8-GT10.2	Carterra	47243.5	0.880407	1.864e-05
NHP-Comp_MPER-GT10v55_W21-10	10E8-GT10.2	Carterra	52210.6	0.600007	1.149e-05
NHP-Comp_MPER-GT10v55_W21-11	10E8-GT10.2	Carterra	80883.9	1.83208	2.265e-05
NHP-Comp_MPER-GT10v55_W21-12	10E8-GT10.2	Carterra	44385.8	1.25732	2.833e-05
NHP-Comp_MPER-GT10v55_W26-01	10E8-GT10.2	Carterra	362511	0.0035937	9.913e-09
NHP-Comp_MPER-GT10v55_W26-02	10E8-GT10.2	Carterra	180961	0.0005753	3.179e-09
NHP-Comp_MPER-GT10v55_W26-03	10E8-GT10.2	Carterra	NB	NB	NB
NHP-Comp_MPER-GT10v55_W26-04	10E8-GT10.2	Carterra	35365.1	0.000736	2.081e-08
NHP-Comp_MPER-GT10v55_W26-05	10E8-GT10.2	Carterra	NB	NB	NB
NHP-Comp_MPER-GT10v55_W26-06	10E8-GT10.2	Carterra	1.26083e+06	0.0001409	1.117e-10
NHP-Comp_MPER-GT10v55_W26-07	10E8-GT10.2	Carterra	NB	NB	NB
NHP-Comp_MPER-GT10v55_W26-08	10E8-GT10.2	Carterra	637626	0.0013889	2.178e-09
NHP-Comp_MPER-GT10v55_W26-09	10E8-GT10.2	Carterra	NB	NB	NB
NHP-Comp_MPER-GT10v55_W26-10	10E8-GT10.2	Carterra	197235	0.0147181	7.462e-08
NHP-Comp_MPER-GT10v55_W26-11	10E8-GT10.2	Carterra	148362	0.0019002	1.281e-08
NHP-Comp_MPER-GT10v55_W26-12	10E8-GT10.2	Carterra	NB	NB	NB
10E8	10E8-GT10.2-KO	Biacore 4000	Equil	Equil	3.8e-05
10E8-iGL2	10E8-GT10.2-KO	Biacore 4000	Equil	Equil	2.9e-05
10E8-iGL3	10E8-GT10.2-KO	Biacore 4000	NB	NB	NB
10E8-UCA	10E8-GT10.2-KO	Biacore 4000	Low Capture	Low Capture	Low Capture
NGS-01	10E8-GT10.2-KO	Biacore 4000	NB	NB	NB
NGS-02	10E8-GT10.2-KO	Biacore 4000	NB	NB	NB
NGS-03	10E8-GT10.2-KO	Biacore 4000	NB	NB	NB
NGS-04	10E8-GT10.2-KO	Biacore 4000	Equil	Equil	NB
NGS-05	10E8-GT10.2-KO	Biacore 4000	NB	NB	NB
NGS-06	10E8-GT10.2-KO	Biacore 4000	NB	NB	NB
NGS-09	10E8-GT10.2-KO	Biacore 4000	NB	NB	NB
NGS-11	10E8-GT10.2-KO	Biacore 4000	NB	NB	NB
NGS-12	10E8-GT10.2-KO	NT	NT	NT	NT
NGS-15	10E8-GT10.2-KO	NT	NT	NT	NT
NGS-17	10E8-GT10.2-KO	Biacore 4000	NB	NB	NB
NGS-18	10E8-GT10.2-KO	Biacore 4000	NB	NB	NB
NGS-19	10E8-GT10.2-KO	Biacore 4000	NB	NB	NB
NGS-20	10E8-GT10.2-KO	Biacore 4000	NB	NB	NB
NGS-21	10E8-GT10.2-KO	Biacore 4000	NB	NB	NB
NGS-22	10E8-GT10.2-KO	Biacore 4000	NB	NB	NB
NGS-23	10E8-GT10.2-KO	Biacore 4000	NB	NB	NB
NGS-24	10E8-GT10.2-KO	Biacore 4000	NB	NB	NB
NGS-25	10E8-GT10.2-KO	Biacore 4000	NB	NB	NB
NGS-26	10E8-GT10.2-KO	Biacore 4000	NB	NB	NB
NGS-27	10E8-GT10.2-KO	Biacore 4000	NB	NB	NB
NGS-28	10E8-GT10.2-KO	Biacore 4000	NB	NB	NB
NGS-29	10E8-GT10.2-KO	Biacore 4000	NB	NB	NB
NGS-30	10E8-GT10.2-KO	Biacore 4000	9000	0.8	8.9e-05
NGS-31	10E8-GT10.2-KO	Biacore 4000	NB	NB	NB
NGS-32	10E8-GT10.2-KO	Biacore 4000	NB	NB	NB
NGS-33	10E8-GT10.2-KO	Biacore 4000	NB	NB	NB
NGS-55	10E8-GT10.2-KO	Biacore 4000	Equil	Equil	9.4e-05
NGS-56	10E8-GT10.2-KO	Biacore 4000	NB	NB	NB
10E8	10E8-GT11	Carterra	Equil	Equil	1.967e-08
10E8_INT_1-1	10E8-GT11	Carterra	NB	NB	NB
10E8_INT_1-2	10E8-GT11	Carterra	Equil	Equil	8.38e-07
10E8_INT_1-3	10E8-GT11	Carterra	Equil	Equil	6.632e-06
10E8_INT_1-4	10E8-GT11	Carterra	Equil	Equil	1.531e-05
10E8_INT_1-5	10E8-GT11	Carterra	Equil	Equil	8.41e-06
10E8_INT_14-1	10E8-GT11	Carterra	Equil	Equil	1.032e-07
10E8_INT_2-1	10E8-GT11	Carterra	Equil	Equil	7.639e-07
10E8_INT_2-2	10E8-GT11	Carterra	Equil	Equil	3.036e-07
10E8_INT_3-1	10E8-GT11	Carterra	Equil	Equil	1.64e-08
10E8_INT_7-1	10E8-GT11	Carterra	Equil	Equil	6.138e-08
10E8-iGL2	10E8-GT11	Biacore 4000	440000	0.026	6e-08
10E8-iGL3	10E8-GT11	Carterra	Equil	Equil	1.928e-05
10E8-UCA	10E8-GT11	Carterra	Equil	Equil	1.418e-06
10E8_INT-2-3	10E8-GT11	Carterra	Equil	Equil	4.786e-07
min-10E8	10E8-GT11	Carterra	Equil	Equil	1.337e-09
MPER_HuGL-074	10E8-GT11	Biacore 4000	Equil	Equil	2.8e-05
MPER_HuGL-075	10E8-GT11	Biacore 4000	Equil	Equil	3.6e-05
MPER_HuGL-076	10E8-GT11	Biacore 4000	Equil	Equil	2.6e-05
MPER_HuGL-077	10E8-GT11	Biacore 4000	NB	NB	NB
MPER_HuGL-078	10E8-GT11	Biacore 4000	Equil	Equil	3e-05
MPER_HuGL-079	10E8-GT11	Biacore 4000	Equil	Equil	2.8e-05
MPER_HuGL-080	10E8-GT11	Biacore 4000	Equil	Equil	3.2e-05
MPER_HuGL-081	10E8-GT11	Biacore 4000	Equil	Equil	4.8e-05
MPER_HuGL-082	10E8-GT11	Biacore 4000	Equil	Equil	6.4e-05
MPER_HuGL-083	10E8-GT11	Biacore 4000	Equil	Equil	3.1e-05
MPER_HuGL-084	10E8-GT11	Biacore 4000	NB	NB	NB
MPER_HuGL-085	10E8-GT11	Biacore 4000	Equil	Equil	3.8e-05
MPER_HuGL-086	10E8-GT11	Biacore 4000	Equil	Equil	3.3e-05
MPER_HuGL-087	10E8-GT11	Biacore 4000	NB	NB	NB
MPER_HuGL-088	10E8-GT11	Biacore 4000	Equil	Equil	2.6e-05
MPER_HuGL-089	10E8-GT11	Biacore 4000	Equil	Equil	4.3e-06
MPER_HuGL-090	10E8-GT11	Biacore 4000	Equil	Equil	2.5e-05
MPER_HuGL-091	10E8-GT11	Biacore 4000	Equil	Equil	2.7e-05
MPER_HuGL-092	10E8-GT11	Biacore 4000	NB	NB	NB
NGS-01	10E8-GT11	Carterra	NB	NB	NB
NGS-02	10E8-GT11	Biacore 4000	NB	NB	NB
NGS-03	10E8-GT11	Biacore 4000	NB	NB	NB
NGS-04	10E8-GT11	Carterra	NB	NB	NB
NGS-05	10E8-GT11	Carterra	NB	NB	NB
NGS-06	10E8-GT11	Carterra	NB	NB	NB
NGS-07	10E8-GT11	Carterra	NB	NB	NB
NGS-08	10E8-GT11	Carterra	NB	NB	NB
NGS-09	10E8-GT11	Carterra	NB	NB	NB
NGS-10	10E8-GT11	Carterra	Equil	Equil	2.106e-05
NGS-11	10E8-GT11	Biacore 4000	Equil	Equil	8e-05
NGS-12	10E8-GT11	Carterra	NB	NB	NB
NGS-13	10E8-GT11	Carterra	NB	NB	NB
NGS-14	10E8-GT11	Carterra	NB	NB	NB
NGS-15	10E8-GT11	Carterra	NB	NB	NB
NGS-16	10E8-GT11	Carterra	NB	NB	NB
NGS-17	10E8-GT11	Carterra	NB	NB	NB
NGS-18	10E8-GT11	Carterra	NB	NB	NB
NGS-19	10E8-GT11	Carterra	NB	NB	NB
NGS-20	10E8-GT11	Carterra	NB	NB	NB
NGS-21	10E8-GT11	Carterra	NB	NB	NB
NGS-22	10E8-GT11	Carterra	NB	NB	NB
NGS-23	10E8-GT11	Carterra	NB	NB	NB
NGS-24	10E8-GT11	Carterra	NB	NB	NB
NGS-25	10E8-GT11	Carterra	NB	NB	NB
NGS-26	10E8-GT11	Carterra	NB	NB	NB
NGS-27	10E8-GT11	Carterra	NB	NB	NB
NGS-28	10E8-GT11	Carterra	NB	NB	NB
NGS-30	10E8-GT11	Carterra	NB	NB	NB
NGS-31	10E8-GT11	Carterra	NB	NB	NB
NGS-32	10E8-GT11	Carterra	Equil	Equil	3.691e-05
NGS-33	10E8-GT11	Carterra	NB	NB	NB
NGS-34	10E8-GT11	Carterra	NB	NB	NB
NGS-35	10E8-GT11	Carterra	NB	NB	NB
NGS-36	10E8-GT11	Carterra	NB	NB	NB
NGS-37	10E8-GT11	Carterra	NB	NB	NB
NGS-38	10E8-GT11	Carterra	NB	NB	NB
NGS-39	10E8-GT11	Carterra	NB	NB	NB
NGS-40	10E8-GT11	Carterra	NB	NB	NB
NGS-41	10E8-GT11	Carterra	NB	NB	NB
NGS-42	10E8-GT11	Carterra	NB	NB	NB
NGS-43	10E8-GT11	Carterra	NB	NB	NB
NGS-44	10E8-GT11	Carterra	NB	NB	NB
NGS-45	10E8-GT11	Carterra	NB	NB	NB
NGS-46	10E8-GT11	Carterra	Equil	Equil	2.233e-06
NGS-47	10E8-GT11	Carterra	NB	NB	NB
NGS-48	10E8-GT11	Carterra	NB	NB	NB
NGS-49	10E8-GT11	Carterra	NB	NB	NB
NGS-50	10E8-GT11	Carterra	NB	NB	NB
NGS-51	10E8-GT11	Carterra	NB	NB	NB
NGS-52	10E8-GT11	Carterra	NB	NB	NB
NGS-53	10E8-GT11	Carterra	NB	NB	NB
NGS-54	10E8-GT11	Carterra	NB	NB	NB
NGS-55	10E8-GT11	Carterra	NB	NB	NB
NGS-56	10E8-GT11	Carterra	NB	NB	NB
PGT130 (Neg)	10E8-GT11	Biacore 4000	NB	NB	NB
10E8	10E8-GT12	Carterra	Equil	Equil	2.95e-08
10E8_INT_1-1	10E8-GT12	Carterra	69700	0.620395	8.9e-06
10E8_INT_1-2	10E8-GT12	Carterra	Equil	Equil	2.11e-07
10E8_INT_1-3	10E8-GT12	Carterra	Equil	Equil	5.66e-07
10E8_INT_1-4	10E8-GT12	Carterra	Equil	Equil	1.16e-06
10E8_INT_1-5	10E8-GT12	Carterra	Equil	Equil	6.22e-07
10E8_INT_14-1	10E8-GT12	Carterra	Equil	Equil	1.42e-07
10E8_INT_2-1	10E8-GT12	Carterra	Equil	Equil	2.34e-07
10E8_INT_2-2	10E8-GT12	Carterra	Equil	Equil	4.27e-08
10E8_INT_3-1	10E8-GT12	Carterra	711000	0.012792	1.8e-08
10E8_INT_7-1	10E8-GT12	Carterra	Equil	Equil	1.02e-07
10E8-iGL3	10E8-GT12	Carterra	Equil	Equil	1.76e-06
10E8-UCA	10E8-GT12	Carterra	1360000	0.258947	1.9e-07
10E8_INT-2-3	10E8-GT12	Carterra	Equil	Equil	1.31e-07
min-10E8	10E8-GT12	Carterra	Equil	Equil	3.94e-09
MPER_HuGL-099	10E8-GT12	Carterra	8853	0.255551	2.887e-05
MPER_HuGL-100	10E8-GT12	Carterra	18410	0.321839	1.748e-05
MPER_HuGL-101	10E8-GT12	Carterra	137857	0.285508	2.071e-06
MPER_HuGL-102	10E8-GT12	Carterra	NB	NB	NB
MPER_HuGL-103	10E8-GT12	Carterra	20685	0.281363	1.36e-05
MPER_HuGL-104	10E8-GT12	Carterra	4017	0.374592	9.324e-05
MPER_HuGL-105	10E8-GT12	Carterra	15840	0.27189	1.716e-05
MPER_HuGL-106	10E8-GT12	Carterra	205519	0.234078	1.139e-06
MPER_HuGL-107	10E8-GT12	Carterra	23793	0.319816	1.344e-05
MPER_HuGL-108	10E8-GT12	Carterra	8202	0.389286	4.746e-05
MPER_HuGL-109	10E8-GT12	Carterra	124504	0.386544	3.105e-06
MPER_HuGL-110	10E8-GT12	Carterra	352228	0.299724	8.509e-07
MPER_HuGL-111	10E8-GT12	Carterra	4549	0.339734	7.469e-05
MPER_HuGL-112	10E8-GT12	Carterra	14807	0.307713	2.078e-05
MPER_HuGL-113	10E8-GT12	Carterra	5618	0.348428	6.202e-05
MPER_HuGL-114	10E8-GT12	Carterra	NB	NB	NB
MPER_HuGL-115	10E8-GT12	Carterra	13677	0.368883	2.697e-05
MPER_HuGL-116	10E8-GT12	Carterra	14363	0.370704	2.581e-05
MPER_HuGL-117	10E8-GT12	Carterra	8589	0.392931	4.575e-05
MPER_HuGL-118	10E8-GT12	Carterra	940111	0.276556	2.942e-07
MPER_HuGL-119	10E8-GT12	Carterra	12958	0.293451	2.265e-05
MPER_HuGL-120	10E8-GT12	Carterra	9265	0.317583	3.428e-05
MPER_HuGL-121	10E8-GT12	Carterra	9896	0.253436	2.561e-05
MPER_HuGL-122	10E8-GT12	Carterra	NB	NB	NB
MPER_HuGL-123	10E8-GT12	Carterra	18735	0.329417	1.758e-05
MPER_HuGL-124	10E8-GT12	Carterra	64626	0.359489	5.563e-06
MPER_HuGL-125	10E8-GT12	Carterra	3195	0.240153	7.516e-05
MPER_HuGL-126	10E8-GT12	Carterra	NB	NB	NB
MPER_HuGL-127	10E8-GT12	Carterra	5828	0.325408	5.583e-05
MPER_HuGL-128	10E8-GT12	Carterra	11368	0.2684	2.361e-05
MPER_HuGL-129	10E8-GT12	Carterra	600706	0.28923	4.815e-07
MPER_HuGL-130	10E8-GT12	Carterra	20873	0.3111	1.49e-05
MPER_HuGL-131	10E8-GT12	Carterra	237970	0.327176	1.375e-06
MPER_HuGL-132	10E8-GT12	Carterra	NB	NB	NB
MPER_HuGL-133	10E8-GT12	Carterra	NB	NB	NB
MPER_HuGL-134	10E8-GT12	Carterra	NB	NB	NB
MPER_HuGL-135	10E8-GT12	Carterra	NB	NB	NB
MPER_HuGL-136	10E8-GT12	Carterra	7945	0.319573	4.022e-05
MPER_HuGL-137	10E8-GT12	Carterra	NB	NB	NB
MPER_HuGL-138	10E8-GT12	Carterra	12786	0.422899	3.307e-05
MPER_HuGL-139	10E8-GT12	Carterra	NB	NB	NB
MPER_HuGL-140	10E8-GT12	Carterra	34371	1.37403	3.998e-05
NGS-01	10E8-GT12	Carterra	Equil	Equil	NB
NGS-04	10E8-GT12	Carterra	Equil	Equil	1.38e-05
NGS-05	10E8-GT12	Carterra	Equil	Equil	1.89e-05
NGS-06	10E8-GT12	Carterra	Equil	Equil	NB
NGS-07	10E8-GT12	Carterra	Equil	Equil	NB
NGS-08	10E8-GT12	Carterra	Equil	Equil	1.34e-06
NGS-09	10E8-GT12	Carterra	Equil	Equil	NB
NGS-10	10E8-GT12	Carterra	Equil	Equil	NB
NGS-12	10E8-GT12	Carterra	Equil	Equil	1.74e-06
NGS-13	10E8-GT12	Carterra	Equil	Equil	NB
NGS-14	10E8-GT12	Carterra	Equil	Equil	NB
NGS-15	10E8-GT12	Carterra	Equil	Equil	9.42e-06
NGS-16	10E8-GT12	Carterra	Equil	Equil	1.64e-06
NGS-17	10E8-GT12	Carterra	Equil	Equil	NB
NGS-18	10E8-GT12	Carterra	Equil	Equil	NB
NGS-19	10E8-GT12	Carterra	Equil	Equil	NB
NGS-20	10E8-GT12	Carterra	Equil	Equil	NB
NGS-21	10E8-GT12	Carterra	Equil	Equil	NB
NGS-22	10E8-GT12	Carterra	Equil	Equil	5.92e-06
NGS-23	10E8-GT12	Carterra	Equil	Equil	5.71e-06
NGS-24	10E8-GT12	Carterra	Equil	Equil	NB
NGS-25	10E8-GT12	Carterra	Equil	Equil	NB
NGS-26	10E8-GT12	Carterra	Equil	Equil	4.65e-07
NGS-27	10E8-GT12	Carterra	Equil	Equil	NB
NGS-28	10E8-GT12	Carterra	Equil	Equil	NB
NGS-30	10E8-GT12	Carterra	1340000	1.34444	1e-06
NGS-31	10E8-GT12	Carterra	Equil	Equil	NB
NGS-32	10E8-GT12	Carterra	Equil	Equil	1.25e-06
NGS-33	10E8-GT12	Carterra	Equil	Equil	NB
NGS-34	10E8-GT12	Carterra	Equil	Equil	NB
NGS-35	10E8-GT12	Carterra	Equil	Equil	1.01e-05
NGS-36	10E8-GT12	Carterra	Equil	Equil	NB
NGS-37	10E8-GT12	Carterra	Equil	Equil	NB
NGS-38	10E8-GT12	Carterra	Equil	Equil	NB
NGS-39	10E8-GT12	Carterra	Equil	Equil	9.76e-06
NGS-40	10E8-GT12	Carterra	Equil	Equil	3.36e-05
NGS-41	10E8-GT12	Carterra	Equil	Equil	2.06e-05
NGS-42	10E8-GT12	Carterra	Equil	Equil	NB
NGS-43	10E8-GT12	Carterra	Equil	Equil	3.56e-07
NGS-44	10E8-GT12	Carterra	Equil	Equil	1.65e-05
NGS-45	10E8-GT12	Carterra	Equil	Equil	NB
NGS-46	10E8-GT12	Carterra	840000	0.587446	7e-07
NGS-47	10E8-GT12	Carterra	Equil	Equil	9.27e-06
NGS-48	10E8-GT12	Carterra	Equil	Equil	1.21e-06
NGS-49	10E8-GT12	Carterra	Equil	Equil	3.34e-05
NGS-50	10E8-GT12	Carterra	363000	2.28589	6.3e-06
NGS-51	10E8-GT12	Carterra	Equil	Equil	NB
NGS-52	10E8-GT12	Carterra	Equil	Equil	1.26e-05
NGS-53	10E8-GT12	Carterra	Equil	Equil	1.29e-06
NGS-54	10E8-GT12	Carterra	Equil	Equil	NB
NGS-55	10E8-GT12	Carterra	Equil	Equil	NB
NGS-56	10E8-GT12	Carterra	Equil	Equil	NB
MPER_HuGL-099	10E8-GT12-KO	Carterra	NB	NB	NB
MPER_HuGL-100	10E8-GT12-KO	Carterra	NB	NB	NB
MPER_HuGL-101	10E8-GT12-KO	Carterra	NB	NB	NB
MPER_HuGL-102	10E8-GT12-KO	Carterra	NB	NB	NB
MPER_HuGL-103	10E8-GT12-KO	Carterra	NB	NB	NB
MPER_HuGL-104	10E8-GT12-KO	Carterra	NB	NB	NB
MPER_HuGL-105	10E8-GT12-KO	Carterra	NB	NB	NB
MPER_HuGL-106	10E8-GT12-KO	Carterra	NB	NB	NB
MPER_HuGL-107	10E8-GT12-KO	Carterra	NB	NB	NB
MPER_HuGL-108	10E8-GT12-KO	Carterra	NB	NB	NB
MPER_HuGL-109	10E8-GT12-KO	Carterra	NB	NB	NB
MPER_HuGL-110	10E8-GT12-KO	Carterra	NB	NB	NB
MPER_HuGL-111	10E8-GT12-KO	Carterra	NB	NB	NB
MPER_HuGL-112	10E8-GT12-KO	Carterra	NB	NB	NB
MPER_HuGL-113	10E8-GT12-KO	Carterra	NB	NB	NB
MPER_HuGL-114	10E8-GT12-KO	Carterra	NB	NB	NB
MPER_HuGL-115	10E8-GT12-KO	Carterra	NB	NB	NB
MPER_HuGL-116	10E8-GT12-KO	Carterra	NB	NB	NB
MPER_HuGL-117	10E8-GT12-KO	Carterra	NB	NB	NB
MPER_HuGL-118	10E8-GT12-KO	Carterra	NB	NB	NB
MPER_HuGL-119	10E8-GT12-KO	Carterra	NB	NB	NB
MPER_HuGL-120	10E8-GT12-KO	Carterra	NB	NB	NB
MPER_HuGL-121	10E8-GT12-KO	Carterra	NB	NB	NB
MPER_HuGL-122	10E8-GT12-KO	Carterra	NB	NB	NB
MPER_HuGL-123	10E8-GT12-KO	Carterra	NB	NB	NB
MPER_HuGL-124	10E8-GT12-KO	Carterra	NB	NB	NB
MPER_HuGL-125	10E8-GT12-KO	Carterra	NB	NB	NB
MPER_HuGL-126	10E8-GT12-KO	Carterra	NB	NB	NB
MPER_HuGL-127	10E8-GT12-KO	Carterra	NB	NB	NB
MPER_HuGL-128	10E8-GT12-KO	Carterra	NB	NB	NB
MPER_HuGL-129	10E8-GT12-KO	Carterra	NB	NB	NB
MPER_HuGL-130	10E8-GT12-KO	Carterra	NB	NB	NB
MPER_HuGL-131	10E8-GT12-KO	Carterra	NB	NB	NB
MPER_HuGL-132	10E8-GT12-KO	Carterra	NB	NB	NB
MPER_HuGL-133	10E8-GT12-KO	Carterra	NB	NB	NB
MPER_HuGL-134	10E8-GT12-KO	Carterra	NB	NB	NB
MPER_HuGL-135	10E8-GT12-KO	Carterra	NB	NB	NB
MPER_HuGL-136	10E8-GT12-KO	Carterra	NB	NB	NB
MPER_HuGL-137	10E8-GT12-KO	Carterra	NB	NB	NB
MPER_HuGL-138	10E8-GT12-KO	Carterra	NB	NB	NB
MPER_HuGL-139	10E8-GT12-KO	Carterra	NB	NB	NB
MPER_HuGL-140	10E8-GT12-KO	Carterra	NB	NB	NB
MPER_HuGL-138	10E8-GT12-KO	Carterra	NB	NB	NB
MPER_HuGL-139	10E8-GT12-KO	Carterra	NB	NB	NB
MPER_HuGL-140	10E8-GT12-KO	Carterra	NB	NB	NB
10E8	10E8-B1	Carterra	Equil	Equil	8.159e-11
10E8_INT_1-1	10E8-B1	Carterra	NB	NB	NB
10E8_INT_1-2	10E8-B1	Carterra	Equil	Equil	NB
10E8_INT_1-3	10E8-B1	Carterra	Equil	Equil	NB
10E8_INT_1-4	10E8-B1	Carterra	NB	NB	NB
10E8_INT_1-5	10E8-B1	Carterra	NB	NB	NB
10E8_INT_2-1	10E8-B1	Carterra	Equil	Equil	NB
10E8_INT_2-2	10E8-B1	Carterra	Equil	Equil	1.281e-05
10E8_INT_2-3	10E8-B1	Carterra	NB	NB	NB
10E8_INT_3-1	10E8-B1	Carterra	Equil	Equil	6.236e-07
10E8_INT_7-1	10E8-B1	Carterra	Equil	Equil	5.381e-08
10E8_INT_14-1	10E8-B1	Carterra	Equil	Equil	1.969e-08
10E8-UCA	10E8-B1	Carterra	NB	NB	NB
DJ-mouse_10E8_GT10.2_W6-01	10E8-B1	Carterra	NB	NB	NB
DJ-mouse_10E8_GT10.2_W6-02	10E8-B1	Carterra	NB	NB	NB
DJ-mouse_10E8_GT10.2_W6-02-iGL	10E8-B1	Carterra	NB	NB	NB
DJ-mouse_10E8_GT10.2_W6-03	10E8-B1	Carterra	Equil	Equil	2.801e-05
DJ-mouse_10E8_GT10.2_W6-04	10E8-B1	Carterra	NB	NB	NB
DJ-mouse_10E8_GT10.2_W6-05	10E8-B1	Carterra	Equil	Equil	1.969e-08
DJ-mouse_10E8_GT10.2_W6-06	10E8-B1	Carterra	NB	NB	NB
DJ-mouse_10E8_GT10.2_W6-07	10E8-B1	Carterra	NB	NB	NB
DJ-mouse_10E8_GT10.2_W6-08	10E8-B1	Carterra	NB	NB	NB
DJ-mouse_10E8_GT10.2_W6-09	10E8-B1	Carterra	NB	NB	NB
DJ-mouse_10E8_GT10.2_W6-10	10E8-B1	Carterra	NB	NB	NB
DJ-mouse_10E8_GT10.2_W6-11	10E8-B1	Carterra	NB	NB	NB
DJ-mouse_10E8_GT10.2_W6-12	10E8-B1	Carterra	NB	NB	NB
DJ-mouse_10E8_GT10.2_W6-13	10E8-B1	Carterra	NB	NB	NB
DJ-mouse_10E8_GT10.2_W6-14	10E8-B1	Carterra	NB	NB	NB
DJ-mouse_10E8_GT10.2_W6-15	10E8-B1	Carterra	NB	NB	NB
DJ-mouse_10E8_GT10.2_W6-16	10E8-B1	Carterra	Equil	Equil	3.723e-05
DJ-mouse_10E8_GT10.2_W6-29	10E8-B1	Carterra	NB	NB	NB
DJ-mouse_10E8_GT10.2_W6-30	10E8-B1	Carterra	NB	NB	NB
DJ-mouse_10E8_GT10.2_W6-31	10E8-B1	Carterra	NB	NB	NB
DJ-mouse_10E8_GT10.2_W6-32	10E8-B1	Carterra	NB	NB	NB
DJ-mouse_10E8_GT10.2_W6-43	10E8-B1	Carterra	NB	NB	NB
DJ-mouse_10E8_GT10.2_W6-43-iGL	10E8-B1	Carterra	NB	NB	NB
DJ-mouse_10E8_GT10.2_W6-44	10E8-B1	Carterra	NB	NB	NB
DJ-mouse_10E8_GT10.2_W6-44-iGL	10E8-B1	Carterra	NB	NB	NB
DJ-mouse_10E8_GT10.2_W6-45	10E8-B1	Carterra	NB	NB	NB
DJ-mouse_10E8_GT10.2_W6-46	10E8-B1	Carterra	NB	NB	NB
DJ-mouse_10E8_GT10.2_W6-46-iGL	10E8-B1	Carterra	NB	NB	NB
DJ-mouse_10E8_GT10.2_W6-47	10E8-B1	Carterra	NB	NB	NB
DJ-mouse_10E8_GT10.2_W6-47-iGL	10E8-B1	Carterra	NB	NB	NB
DJ-mouse_10E8_GT10.2_W6-48	10E8-B1	Carterra	NB	NB	NB
DJ-mouse_10E8_GT10.2_W6-49	10E8-B1	Carterra	NB	NB	NB
DJ-mouse_10E8_GT10.2_W6-49-iGL	10E8-B1	Carterra	NB	NB	NB
DJ-mouse_10E8_GT10.2_W6-50	10E8-B1	Carterra	NB	NB	NB
DJ-mouse_10E8_GT10.2_W6-51	10E8-B1	Carterra	NB	NB	NB
DJ-mouse_10E8_GT12_W6-01-iGL	10E8-B1	Carterra	NB	NB	NB
DJ-mouse_10E8_GT12_W6-02-iGL	10E8-B1	Carterra	NB	NB	NB
DJ-mouse_10E8_GT12_W6-17	10E8-B1	Carterra	NB	NB	NB
DJ-mouse_10E8_GT12_W6-18	10E8-B1	Carterra	NB	NB	NB
DJ-mouse_10E8_GT12_W6-19	10E8-B1	Carterra	NB	NB	NB
DJ-mouse_10E8_GT12_W6-20	10E8-B1	Carterra	NB	NB	NB
DJ-mouse_10E8_GT12_W6-21	10E8-B1	Carterra	NB	NB	NB
DJ-mouse_10E8_GT12_W6-22	10E8-B1	Carterra	NB	NB	NB
DJ-mouse_10E8_GT12_W6-23	10E8-B1	Carterra	NB	NB	NB
DJ-mouse_10E8_GT12_W6-24	10E8-B1	Carterra	NB	NB	NB
DJ-mouse_10E8_GT12_W6-25	10E8-B1	Carterra	Equil	Equil	6.443e-06
DJ-mouse_10E8_GT12_W6-26	10E8-B1	Carterra	NB	NB	NB
DJ-mouse_10E8_GT12_W6-27	10E8-B1	Carterra	NB	NB	NB
DJ-mouse_10E8_GT12_W6-28	10E8-B1	Carterra	NB	NB	NB
DJ-mouse_10E8_GT12_W6-33	10E8-B1	Carterra	NB	NB	NB
DJ-mouse_10E8_GT12_W6-34	10E8-B1	Carterra	NB	NB	NB
DJ-mouse_10E8_GT12_W6-35	10E8-B1	Carterra	Equil	Equil	1.559e-05
DJ-mouse_10E8_GT12_W6-36	10E8-B1	Carterra	NB	NB	NB
DJ-mouse_10E8_GT12_W6-37	10E8-B1	Carterra	NB	NB	NB
DJ-mouse_10E8_GT12_W6-38	10E8-B1	Carterra	NB	NB	NB
DJ-mouse_10E8_GT12_W6-39	10E8-B1	Carterra	NB	NB	NB
DJ-mouse_10E8_GT12_W6-40	10E8-B1	Carterra	NB	NB	NB
DJ-mouse_10E8_GT12_W6-41	10E8-B1	Carterra	NB	NB	NB
DJ-mouse_10E8_GT12_W6-42	10E8-B1	Carterra	Equil	Equil	2.522e-05
DJ-mouse_10E8_GT12_W6-52	10E8-B1	Carterra	NB	NB	NB
DJ-mouse_10E8_GT12_W6-52-iGL	10E8-B1	Carterra	NB	NB	NB
DJ-mouse_10E8_GT12_W6-53	10E8-B1	Carterra	NB	NB	NB
DJ-mouse_10E8_GT12_W6-53-iGL	10E8-B1	Carterra	NB	NB	NB
DJ-mouse_10E8_GT12_W6-54	10E8-B1	Carterra	NB	NB	NB
DJ-mouse_10E8_GT12_W6-54-iGL	10E8-B1	Carterra	NB	NB	NB
DJ-mouse_10E8_GT12_W6-55	10E8-B1	Carterra	NB	NB	NB
DJ-mouse_10E8_GT12_W6-56	10E8-B1	Carterra	NB	NB	NB
DJ-mouse_10E8_GT12_W6-56-iGL	10E8-B1	Carterra	NB	NB	NB
DJ-mouse_10E8_GT12_W6-57	10E8-B1	Carterra	NB	NB	NB
DJ-mouse_10E8_GT12_W6-57-iGL	10E8-B1	Carterra	NB	NB	NB
DJ-mouse_10E8_GT12_W6-58	10E8-B1	Carterra	NB	NB	NB
DJ-mouse_10E8_GT12_W6-58-iGL	10E8-B1	Carterra	NB	NB	NB
MPER_HuGL-018	10E8-B1	Carterra	NB	NB	NB
MPER_HuGL-024	10E8-B1	Carterra	NB	NB	NB
MPER_HuGL-099	10E8-B1	Carterra	NB	NB	NB
MPER_HuGL-100	10E8-B1	Carterra	NB	NB	NB
MPER_HuGL-101	10E8-B1	Carterra	NB	NB	NB
MPER_HuGL-102	10E8-B1	Carterra	NB	NB	NB
MPER_HuGL-103	10E8-B1	Carterra	NB	NB	NB
MPER_HuGL-104	10E8-B1	Carterra	NB	NB	NB
MPER_HuGL-105	10E8-B1	Carterra	NB	NB	NB
MPER_HuGL-106	10E8-B1	Carterra	NB	NB	NB
MPER_HuGL-107	10E8-B1	Carterra	NB	NB	NB
MPER_HuGL-108	10E8-B1	Carterra	NB	NB	NB
MPER_HuGL-109	10E8-B1	Carterra	NB	NB	NB
MPER_HuGL-110	10E8-B1	Carterra	NB	NB	NB
MPER_HuGL-111	10E8-B1	Carterra	NB	NB	NB
MPER_HuGL-112	10E8-B1	Carterra	NB	NB	NB
MPER_HuGL-113	10E8-B1	Carterra	NB	NB	NB
MPER_HuGL-114	10E8-B1	Carterra	NB	NB	NB
MPER_HuGL-115	10E8-B1	Carterra	NB	NB	NB
MPER_HuGL-116	10E8-B1	Carterra	NB	NB	NB
MPER_HuGL-117	10E8-B1	Carterra	NB	NB	NB
MPER_HuGL-118	10E8-B1	Carterra	NB	NB	NB
MPER_HuGL-119	10E8-B1	Carterra	NB	NB	NB
MPER_HuGL-120	10E8-B1	Carterra	NB	NB	NB
MPER_HuGL-121	10E8-B1	Carterra	NB	NB	NB
MPER_HuGL-122	10E8-B1	Carterra	NB	NB	NB
MPER_HuGL-123	10E8-B1	Carterra	NB	NB	NB
MPER_HuGL-124	10E8-B1	Carterra	NB	NB	NB
MPER_HuGL-125	10E8-B1	Carterra	NB	NB	NB
MPER_HuGL-126	10E8-B1	Carterra	NB	NB	NB
MPER_HuGL-127	10E8-B1	Carterra	NB	NB	NB
MPER_HuGL-128	10E8-B1	Carterra	NB	NB	NB
MPER_HuGL-129	10E8-B1	Carterra	Low Capture	Low Capture	Low Capture
MPER_HuGL-130	10E8-B1	Carterra	NB	NB	NB
MPER_HuGL-131	10E8-B1	Carterra	NB	NB	NB
MPER_HuGL-132	10E8-B1	Carterra	NB	NB	NB
MPER_HuGL-133	10E8-B1	Carterra	NB	NB	NB
MPER_HuGL-134	10E8-B1	Carterra	NB	NB	NB
MPER_HuGL-135	10E8-B1	Carterra	NB	NB	NB
MPER_HuGL-136	10E8-B1	Carterra	NB	NB	NB
MPER_HuGL-137	10E8-B1	Carterra	Low Capture	Low Capture	Low Capture
MPER_HuGL-138	10E8-B1	Carterra	NB	NB	NB
MPER_HuGL-139	10E8-B1	Carterra	NB	NB	NB
MPER_HuGL-140	10E8-B1	Carterra	NB	NB	NB
Neg (PGT151)	10E8-B1	Carterra	NB	NB	NB
Neg (PGT126)	10E8-B1	Carterra	NB	NB	NB
NHP-10E8_MPER-GT10v55_W10-01	10E8-B1	Carterra	NB	NB	NB
NHP-10E8_MPER-GT10v55_W10-01_iGL	10E8-B1	Carterra	NB	NB	NB
NHP-10E8_MPER-GT10v55_W10-02	10E8-B1	Carterra	22000	0.34	1.5e-05
NHP-10E8_MPER-GT10v55_W10-02_iGL	10E8-B1	Carterra	NB	NB	NB
NHP-10E8_MPER-GT10v55_W10-03	10E8-B1	Carterra	NB	NB	NB
NHP-10E8_MPER-GT10v55_W10-03_iGL	10E8-B1	Carterra	NB	NB	NB
NHP-10E8_MPER-GT10v55_W10-04	10E8-B1	Carterra	Low Capture	Low Capture	Low Capture
NHP-10E8_MPER-GT10v55_W10-04_iGL	10E8-B1	Carterra	NB	NB	NB
NHP-10E8_MPER-GT10v55_W10-05	10E8-B1	Carterra	NB	NB	NB
NHP-10E8_MPER-GT10v55_W10-05_iGL	10E8-B1	Carterra	NB	NB	NB
NHP-10E8_MPER-GT10v55_W10-06	10E8-B1	Carterra	NB	NB	NB
NHP-10E8_MPER-GT10v55_W10-06_iGL	10E8-B1	Carterra	NB	NB	NB
NHP-10E8_MPER-GT10v55_W10-07	10E8-B1	Carterra	48000	0.22	4.6e-06
NHP-10E8_MPER-GT10v55_W10-07_iGL	10E8-B1	Carterra	NB	NB	NB
NHP-10E8_MPER-GT10v55_W10-08	10E8-B1	Carterra	NB	NB	NB
NHP-10E8_MPER-GT10v55_W10-08_iGL	10E8-B1	Carterra	NB	NB	NB
NHP-10E8_MPER-GT10v55_W10-09	10E8-B1	Carterra	NB	NB	NB
NHP-10E8_MPER-GT10v55_W10-09_iGL	10E8-B1	Carterra	NB	NB	NB
NHP-10E8_MPER-GT10v55_W10-10	10E8-B1	Carterra	NB	NB	NB
NHP-10E8_MPER-GT10v55_W10-11	10E8-B1	Carterra	NB	NB	NB
NHP-10E8_MPER-GT10v55_W10-12	10E8-B1	Carterra	NB	NB	NB
NHP-10E8_MPER-GT10v55_W21-01	10E8-B1	Carterra	NB	NB	NB
NHP-10E8_MPER-GT10v55_W21-02	10E8-B1	Carterra	NB	NB	NB
NHP-10E8_MPER-GT10v55_W21-02-iGL	10E8-B1	Carterra	NB	NB	NB
NHP-10E8_MPER-GT10v55_W21-03	10E8-B1	Carterra	NB	NB	NB
NHP-10E8_MPER-GT10v55_W21-04	10E8-B1	Carterra	Equil	Equil	2.291e-05
NHP-10E8_MPER-GT10v55_W21-05	10E8-B1	Carterra	NB	NB	NB
NHP-10E8_MPER-GT10v55_W21-05-iGL	10E8-B1	Carterra	NB	NB	NB
NHP-10E8_MPER-GT10v55_W21-06	10E8-B1	Carterra	NB	NB	NB
NHP-10E8_MPER-GT10v55_W21-07	10E8-B1	Carterra	NB	NB	NB
NHP-10E8_MPER-GT10v55_W21-08	10E8-B1	Carterra	NB	NB	NB
NHP-10E8_MPER-GT10v55_W21-08-iGL	10E8-B1	Carterra	NB	NB	NB
NHP-10E8_MPER-GT10v55_W21-09	10E8-B1	Carterra	NB	NB	NB
NHP-10E8_MPER-GT10v55_W21-09-iGL	10E8-B1	Carterra	NB	NB	NB
NHP-10E8_MPER-GT10v55_W21-10	10E8-B1	Carterra	NB	NB	NB
NHP-10E8_MPER-GT10v55_W21-11	10E8-B1	Carterra	NB	NB	NB
NHP-10E8_MPER-GT10v55_W21-11-iGL	10E8-B1	Carterra	NB	NB	NB
NHP-10E8_MPER-GT10v55_W21-12	10E8-B1	Carterra	Equil	Equil	1.011e-06
NHP-10E8_MPER-GT10v55_W21-13	10E8-B1	Carterra	NB	NB	NB
NHP-10E8_MPER-GT10v55_W21-13-iGL	10E8-B1	Carterra	NB	NB	NB
NHP-10E8_MPER-GT10v55_W21-14	10E8-B1	Carterra	NB	NB	NB
NHP-10E8_MPER-GT10v55_W21-14-iGL	10E8-B1	Carterra	NB	NB	NB
NHP-10E8_MPER-GT10v55_W21-15	10E8-B1	Carterra	NB	NB	NB
NHP-10E8_MPER-GT10v55_W21-16	10E8-B1	Carterra	NB	NB	NB
NHP-10E8_MPER-GT10v55_W21-16-iGL	10E8-B1	Carterra	NB	NB	NB
NHP-10E8_MPER-GT10v55_W21-17	10E8-B1	Carterra	Equil	Equil	2.746e-05
NHP-10E8_MPER-GT10v55_W21-18	10E8-B1	Carterra	NB	NB	NB
NHP-10E8_MPER-GT10v55_W21-18-iGL	10E8-B1	Carterra	NB	NB	NB
NHP-10E8_MPER-GT10v55_W21-19	10E8-B1	Carterra	Equil	Equil	4.147e-07
NHP-10E8_MPER-GT10v55_W26-01	10E8-B1	Carterra	NB	NB	NB
NHP-10E8_MPER-GT10v55_W26-01-iGL	10E8-B1	Carterra	NB	NB	NB
NHP-10E8_MPER-GT10v55_W26-02	10E8-B1	Carterra	NB	NB	NB
NHP-10E8_MPER-GT10v55_W26-03	10E8-B1	Carterra	Equil	Equil	8.403e-07
NHP-10E8_MPER-GT10v55_W26-04	10E8-B1	Carterra	NB	NB	NB
NHP-10E8_MPER-GT10v55_W26-05	10E8-B1	Carterra	Equil	Equil	9.676e-06
NHP-10E8_MPER-GT10v55_W26-05-iGL	10E8-B1	Carterra	Equil	Equil	9.676e-06
NHP-10E8_MPER-GT10v55_W26-06	10E8-B1	Carterra	Equil	Equil	6.42e-06
NHP-10E8_MPER-GT10v55_W26-07	10E8-B1	Carterra	NB	NB	NB
NHP-10E8_MPER-GT10v55_W3-01	10E8-B1	Carterra	Low Capture	Low Capture	Low Capture
NHP-10E8_MPER-GT10v55_W3-01_iGL	10E8-B1	Carterra	NB	NB	NB
NHP-10E8_MPER-GT10v55_W3-02	10E8-B1	Carterra	Equil	Equil	9.889e-06
NHP-10E8_MPER-GT10v55_W3-02_iGL	10E8-B1	Carterra	NB	NB	NB
NHP-10E8_MPER-GT10v55_W3-03	10E8-B1	Carterra	NB	NB	NB
NHP-10E8_MPER-GT10v55_W3-03_iGL	10E8-B1	Carterra	NB	NB	NB
NHP-10E8_MPER-GT10v55_W3-04	10E8-B1	Carterra	Low Capture	Low Capture	Low Capture
NHP-10E8_MPER-GT10v55_W3-04_iGL	10E8-B1	Carterra	NB	NB	NB
NHP-10E8_MPER-GT10v55_W3-05	10E8-B1	Carterra	39000	0.26	6.6e-06
NHP-10E8_MPER-GT10v55_W3-05_iGL	10E8-B1	Carterra	NB	NB	NB
NHP-10E8_MPER-GT10v55_W3-06	10E8-B1	Carterra	NB	NB	NB
NHP-10E8_MPER-GT10v55_W3-06_iGL	10E8-B1	Carterra	NB	NB	NB
NHP-10E8_MPER-GT10v55_W3-07	10E8-B1	Carterra	NB	NB	NB
NHP-10E8_MPER-GT10v55_W3-07_iGL	10E8-B1	Carterra	NB	NB	NB
NHP-10E8_MPER-GT10v55_W3-08	10E8-B1	Carterra	Low Capture	Low Capture	Low Capture
NHP-10E8_MPER-GT10v55_W3-09	10E8-B1	Carterra	Low Capture	Low Capture	Low Capture
NHP-10E8_MPER-GT10v55_W3-09_iGL	10E8-B1	Carterra	NB	NB	NB
NHP-10E8_MPER-GT10v55_W3-10	10E8-B1	Carterra	NB	NB	NB
NHP-10E8_MPER-GT10v55_W3-10_iGL	10E8-B1	Carterra	NB	NB	NB
NHP-10E8_MPER-GT10v55_W3-11	10E8-B1	Carterra	Equil	Equil	2.899e-05
NHP-10E8_MPER-GT10v55_W3-11_iGL	10E8-B1	Carterra	NB	NB	NB
NHP-10E8_MPER-GT10v55_W3-12	10E8-B1	Carterra	NB	NB	NB
NHP-10E8_MPER-GT10v55_W3-12_iGL	10E8-B1	Carterra	NB	NB	NB
NHP-10E8_MPER-GT10v55_W3-13	10E8-B1	Carterra	NB	NB	NB
NHP-10E8_MPER-GT10v55_W3-13_iGL	10E8-B1	Carterra	NB	NB	NB
NHP-10E8_MPER-GT10v55_W3-14	10E8-B1	Carterra	NB	NB	NB
NHP-10E8_MPER-GT10v55_W3-14_iGL	10E8-B1	Carterra	NB	NB	NB
NHP-10E8_MPER-GT10v55_W3-15	10E8-B1	Carterra	NB	NB	NB
NHP-10E8_MPER-GT10v55_W3-16	10E8-B1	Carterra	NB	NB	NB
NHP-10E8_MPER-GT10v55_W3-16_iGL	10E8-B1	Carterra	NB	NB	NB
NHP-10E8_MPER-GT10v55_W3-17	10E8-B1	Carterra	Low Capture	Low Capture	Low Capture
NHP-10E8_MPER-GT10v55_W3-17_iGL	10E8-B1	Carterra	NB	NB	NB
NHP-10E8_MPER-GT10v55_W3-18	10E8-B1	Carterra	NB	NB	NB
NHP-10E8_MPER-GT10v55_W3-19	10E8-B1	Carterra	NB	NB	NB
NHP-10E8_MPER-GT10v55_W3-20	10E8-B1	Carterra	Equil	Equil	4.272e-06
