# Supplementary material for: Vaccination induces broadly neutralizing antibody precursors to HIV gp41
Source: Nat Immunol. 2024 May 30;25(6):1073–82. doi: 10.1038/s41590-024-01833-w (PMC11147780; doi:10.1038/s41590-024-01833-w)
Supplement: Supplementary file 5 — Sequences of BCRs induced by 10E8-GT nanoparticles in hD3-3/JH6 mice. [file 41590_2024_1833_MOESM5_ESM.xlsx]

## Sheet: Supp_Table_ 4_Mouse_BCRs_v01
Line_No	pID	experiment_id	full_animal	immunization_group	mouse_id	mouse_model	mouse_dob	mouse_sex	prime_group_id	prime_date	prime_immunogen	prime_molecule	prime_dose	prime_immunogen_batchid	prime_expression_cell	prime_expression_additive	prime_adjuvant	prime_adjuvant_dose	prime_route	boost1_group_id	boost1_day	boost1_date	boost1_immunogen	boost1_molecule	boost1_immunogen_batchid	boost1_expression_cell	boost1_expression_additive	boost1_dose	boost1_adjuvant	boost1_adjuvant_dose	boost1_route	boost2_day	boost2_date	boost2_group_id	boost2_immunogen	boost2_molecule	boost2_immunogen_batchid	boost2_expression_cell	boost2_expression_additive	boost2_dose	boost2_adjuvant	boost2_adjuvant_dose	boost2_route	boost3_group_id	boost3_day	boost3_date	boost3_immunogen	boost3_molecule	boost3_immunogen_batchid
0		SA2102	A-2333	A	2333	SA684	2021-02-06	M	A	2021-09-09	10E8-GTKO 12mer	Protein	20	18Dec0119			SMNP	5 ug	SubQ_tail
1		SA2102	A-2334	A	2334	SA684	2021-02-06	M	A	2021-09-09	10E8-GTKO 12mer	Protein	20	18Dec0119			SMNP	5 ug	SubQ_tail
4		SA2102	A-2334	A	2334	SA684	2021-02-06	M	A	2021-09-09	10E8-GTKO 12mer	Protein	20	18Dec0119			SMNP	5 ug	SubQ_tail
5		SA2102	A-2334	A	2334	SA684	2021-02-06	M	A	2021-09-09	10E8-GTKO 12mer	Protein	20	18Dec0119			SMNP	5 ug	SubQ_tail
6		SA2102	A-2334	A	2334	SA684	2021-02-06	M	A	2021-09-09	10E8-GTKO 12mer	Protein	20	18Dec0119			SMNP	5 ug	SubQ_tail
10		SA2102	A-2334	A	2334	SA684	2021-02-06	M	A	2021-09-09	10E8-GTKO 12mer	Protein	20	18Dec0119			SMNP	5 ug	SubQ_tail
11		SA2102	A-2334	A	2334	SA684	2021-02-06	M	A	2021-09-09	10E8-GTKO 12mer	Protein	20	18Dec0119			SMNP	5 ug	SubQ_tail
12		SA2102	A-2336	A	2336	SA684	2021-02-06	M	A	2021-09-09	10E8-GTKO 12mer	Protein	20	18Dec0119			SMNP	5 ug	SubQ_tail
13		SA2102	A-2336	A	2336	SA684	2021-02-06	M	A	2021-09-09	10E8-GTKO 12mer	Protein	20	18Dec0119			SMNP	5 ug	SubQ_tail
14		SA2102	A-2336	A	2336	SA684	2021-02-06	M	A	2021-09-09	10E8-GTKO 12mer	Protein	20	18Dec0119			SMNP	5 ug	SubQ_tail
15		SA2102	A-2336	A	2336	SA684	2021-02-06	M	A	2021-09-09	10E8-GTKO 12mer	Protein	20	18Dec0119			SMNP	5 ug	SubQ_tail
16		SA2102	A-2336	A	2336	SA684	2021-02-06	M	A	2021-09-09	10E8-GTKO 12mer	Protein	20	18Dec0119			SMNP	5 ug	SubQ_tail
18		SA2102	A-2336	A	2336	SA684	2021-02-06	M	A	2021-09-09	10E8-GTKO 12mer	Protein	20	18Dec0119			SMNP	5 ug	SubQ_tail
19		SA2102	A-2336	A	2336	SA684	2021-02-06	M	A	2021-09-09	10E8-GTKO 12mer	Protein	20	18Dec0119			SMNP	5 ug	SubQ_tail
20		SA2102	A-2336	A	2336	SA684	2021-02-06	M	A	2021-09-09	10E8-GTKO 12mer	Protein	20	18Dec0119			SMNP	5 ug	SubQ_tail
21		SA2102	A-2336	A	2336	SA684	2021-02-06	M	A	2021-09-09	10E8-GTKO 12mer	Protein	20	18Dec0119			SMNP	5 ug	SubQ_tail
22		SA2102	A-2336	A	2336	SA684	2021-02-06	M	A	2021-09-09	10E8-GTKO 12mer	Protein	20	18Dec0119			SMNP	5 ug	SubQ_tail
23		SA2102	A-2336	A	2336	SA684	2021-02-06	M	A	2021-09-09	10E8-GTKO 12mer	Protein	20	18Dec0119			SMNP	5 ug	SubQ_tail
24		SA2102	A-2336	A	2336	SA684	2021-02-06	M	A	2021-09-09	10E8-GTKO 12mer	Protein	20	18Dec0119			SMNP	5 ug	SubQ_tail
25		SA2102	A-2336	A	2336	SA684	2021-02-06	M	A	2021-09-09	10E8-GTKO 12mer	Protein	20	18Dec0119			SMNP	5 ug	SubQ_tail
27		SA2102	A-2336	A	2336	SA684	2021-02-06	M	A	2021-09-09	10E8-GTKO 12mer	Protein	20	18Dec0119			SMNP	5 ug	SubQ_tail
28		SA2102	A-2336	A	2336	SA684	2021-02-06	M	A	2021-09-09	10E8-GTKO 12mer	Protein	20	18Dec0119			SMNP	5 ug	SubQ_tail
29		SA2102	A-2336	A	2336	SA684	2021-02-06	M	A	2021-09-09	10E8-GTKO 12mer	Protein	20	18Dec0119			SMNP	5 ug	SubQ_tail
30		SA2102	A-2336	A	2336	SA684	2021-02-06	M	A	2021-09-09	10E8-GTKO 12mer	Protein	20	18Dec0119			SMNP	5 ug	SubQ_tail
31		SA2102	A-2336	A	2336	SA684	2021-02-06	M	A	2021-09-09	10E8-GTKO 12mer	Protein	20	18Dec0119			SMNP	5 ug	SubQ_tail
32		SA2102	A-2336	A	2336	SA684	2021-02-06	M	A	2021-09-09	10E8-GTKO 12mer	Protein	20	18Dec0119			SMNP	5 ug	SubQ_tail
33		SA2102	A-2336	A	2336	SA684	2021-02-06	M	A	2021-09-09	10E8-GTKO 12mer	Protein	20	18Dec0119			SMNP	5 ug	SubQ_tail
34		SA2102	A-2336	A	2336	SA684	2021-02-06	M	A	2021-09-09	10E8-GTKO 12mer	Protein	20	18Dec0119			SMNP	5 ug	SubQ_tail
35		SA2102	A-2336	A	2336	SA684	2021-02-06	M	A	2021-09-09	10E8-GTKO 12mer	Protein	20	18Dec0119			SMNP	5 ug	SubQ_tail
36		SA2102	A-2336	A	2336	SA684	2021-02-06	M	A	2021-09-09	10E8-GTKO 12mer	Protein	20	18Dec0119			SMNP	5 ug	SubQ_tail
37		SA2102	A-2336	A	2336	SA684	2021-02-06	M	A	2021-09-09	10E8-GTKO 12mer	Protein	20	18Dec0119			SMNP	5 ug	SubQ_tail
38		SA2102	A-2336	A	2336	SA684	2021-02-06	M	A	2021-09-09	10E8-GTKO 12mer	Protein	20	18Dec0119			SMNP	5 ug	SubQ_tail
39		SA2102	A-2336	A	2336	SA684	2021-02-06	M	A	2021-09-09	10E8-GTKO 12mer	Protein	20	18Dec0119			SMNP	5 ug	SubQ_tail
40		SA2102	A-2336	A	2336	SA684	2021-02-06	M	A	2021-09-09	10E8-GTKO 12mer	Protein	20	18Dec0119			SMNP	5 ug	SubQ_tail
41		SA2102	A-2336	A	2336	SA684	2021-02-06	M	A	2021-09-09	10E8-GTKO 12mer	Protein	20	18Dec0119			SMNP	5 ug	SubQ_tail
42		SA2102	A-2336	A	2336	SA684	2021-02-06	M	A	2021-09-09	10E8-GTKO 12mer	Protein	20	18Dec0119			SMNP	5 ug	SubQ_tail
43		SA2102	A-2336	A	2336	SA684	2021-02-06	M	A	2021-09-09	10E8-GTKO 12mer	Protein	20	18Dec0119			SMNP	5 ug	SubQ_tail
44		SA2102	A-2336	A	2336	SA684	2021-02-06	M	A	2021-09-09	10E8-GTKO 12mer	Protein	20	18Dec0119			SMNP	5 ug	SubQ_tail
45		SA2102	A-2336	A	2336	SA684	2021-02-06	M	A	2021-09-09	10E8-GTKO 12mer	Protein	20	18Dec0119			SMNP	5 ug	SubQ_tail
46		SA2102	A-2336	A	2336	SA684	2021-02-06	M	A	2021-09-09	10E8-GTKO 12mer	Protein	20	18Dec0119			SMNP	5 ug	SubQ_tail
47		SA2102	A-2336	A	2336	SA684	2021-02-06	M	A	2021-09-09	10E8-GTKO 12mer	Protein	20	18Dec0119			SMNP	5 ug	SubQ_tail
48		SA2102	A-2336	A	2336	SA684	2021-02-06	M	A	2021-09-09	10E8-GTKO 12mer	Protein	20	18Dec0119			SMNP	5 ug	SubQ_tail
49		SA2102	A-2336	A	2336	SA684	2021-02-06	M	A	2021-09-09	10E8-GTKO 12mer	Protein	20	18Dec0119			SMNP	5 ug	SubQ_tail
50		SA2102	A-2336	A	2336	SA684	2021-02-06	M	A	2021-09-09	10E8-GTKO 12mer	Protein	20	18Dec0119			SMNP	5 ug	SubQ_tail
51		SA2102	A-2336	A	2336	SA684	2021-02-06	M	A	2021-09-09	10E8-GTKO 12mer	Protein	20	18Dec0119			SMNP	5 ug	SubQ_tail
52		SA2102	A-2336	A	2336	SA684	2021-02-06	M	A	2021-09-09	10E8-GTKO 12mer	Protein	20	18Dec0119			SMNP	5 ug	SubQ_tail
53		SA2102	A-2336	A	2336	SA684	2021-02-06	M	A	2021-09-09	10E8-GTKO 12mer	Protein	20	18Dec0119			SMNP	5 ug	SubQ_tail
54		SA2102	A-2336	A	2336	SA684	2021-02-06	M	A	2021-09-09	10E8-GTKO 12mer	Protein	20	18Dec0119			SMNP	5 ug	SubQ_tail
55		SA2102	A-2336	A	2336	SA684	2021-02-06	M	A	2021-09-09	10E8-GTKO 12mer	Protein	20	18Dec0119			SMNP	5 ug	SubQ_tail
56		SA2102	A-2336	A	2336	SA684	2021-02-06	M	A	2021-09-09	10E8-GTKO 12mer	Protein	20	18Dec0119			SMNP	5 ug	SubQ_tail
57		SA2102	A-2336	A	2336	SA684	2021-02-06	M	A	2021-09-09	10E8-GTKO 12mer	Protein	20	18Dec0119			SMNP	5 ug	SubQ_tail
59		SA2102	A-2336	A	2336	SA684	2021-02-06	M	A	2021-09-09	10E8-GTKO 12mer	Protein	20	18Dec0119			SMNP	5 ug	SubQ_tail
60		SA2102	A-2336	A	2336	SA684	2021-02-06	M	A	2021-09-09	10E8-GTKO 12mer	Protein	20	18Dec0119			SMNP	5 ug	SubQ_tail
61		SA2102	A-2336	A	2336	SA684	2021-02-06	M	A	2021-09-09	10E8-GTKO 12mer	Protein	20	18Dec0119			SMNP	5 ug	SubQ_tail
63		SA2102	A-2336	A	2336	SA684	2021-02-06	M	A	2021-09-09	10E8-GTKO 12mer	Protein	20	18Dec0119			SMNP	5 ug	SubQ_tail
64		SA2102	A-2336	A	2336	SA684	2021-02-06	M	A	2021-09-09	10E8-GTKO 12mer	Protein	20	18Dec0119			SMNP	5 ug	SubQ_tail
65		SA2102	A-2336	A	2336	SA684	2021-02-06	M	A	2021-09-09	10E8-GTKO 12mer	Protein	20	18Dec0119			SMNP	5 ug	SubQ_tail
66		SA2102	A-2336	A	2336	SA684	2021-02-06	M	A	2021-09-09	10E8-GTKO 12mer	Protein	20	18Dec0119			SMNP	5 ug	SubQ_tail
68		SA2102	A-2336	A	2336	SA684	2021-02-06	M	A	2021-09-09	10E8-GTKO 12mer	Protein	20	18Dec0119			SMNP	5 ug	SubQ_tail
69		SA2102	A-2336	A	2336	SA684	2021-02-06	M	A	2021-09-09	10E8-GTKO 12mer	Protein	20	18Dec0119			SMNP	5 ug	SubQ_tail
70		SA2102	A-2336	A	2336	SA684	2021-02-06	M	A	2021-09-09	10E8-GTKO 12mer	Protein	20	18Dec0119			SMNP	5 ug	SubQ_tail
71		SA2102	A-2336	A	2336	SA684	2021-02-06	M	A	2021-09-09	10E8-GTKO 12mer	Protein	20	18Dec0119			SMNP	5 ug	SubQ_tail
72		SA2102	A-2336	A	2336	SA684	2021-02-06	M	A	2021-09-09	10E8-GTKO 12mer	Protein	20	18Dec0119			SMNP	5 ug	SubQ_tail
73		SA2102	A-2336	A	2336	SA684	2021-02-06	M	A	2021-09-09	10E8-GTKO 12mer	Protein	20	18Dec0119			SMNP	5 ug	SubQ_tail
74		SA2102	A-2336	A	2336	SA684	2021-02-06	M	A	2021-09-09	10E8-GTKO 12mer	Protein	20	18Dec0119			SMNP	5 ug	SubQ_tail
75		SA2102	A-2336	A	2336	SA684	2021-02-06	M	A	2021-09-09	10E8-GTKO 12mer	Protein	20	18Dec0119			SMNP	5 ug	SubQ_tail
76		SA2102	A-2336	A	2336	SA684	2021-02-06	M	A	2021-09-09	10E8-GTKO 12mer	Protein	20	18Dec0119			SMNP	5 ug	SubQ_tail
77		SA2102	A-2336	A	2336	SA684	2021-02-06	M	A	2021-09-09	10E8-GTKO 12mer	Protein	20	18Dec0119			SMNP	5 ug	SubQ_tail
78		SA2102	A-2336	A	2336	SA684	2021-02-06	M	A	2021-09-09	10E8-GTKO 12mer	Protein	20	18Dec0119			SMNP	5 ug	SubQ_tail
79		SA2102	A-2336	A	2336	SA684	2021-02-06	M	A	2021-09-09	10E8-GTKO 12mer	Protein	20	18Dec0119			SMNP	5 ug	SubQ_tail
80		SA2102	A-2336	A	2336	SA684	2021-02-06	M	A	2021-09-09	10E8-GTKO 12mer	Protein	20	18Dec0119			SMNP	5 ug	SubQ_tail
81		SA2102	A-2336	A	2336	SA684	2021-02-06	M	A	2021-09-09	10E8-GTKO 12mer	Protein	20	18Dec0119			SMNP	5 ug	SubQ_tail
82		SA2102	A-2336	A	2336	SA684	2021-02-06	M	A	2021-09-09	10E8-GTKO 12mer	Protein	20	18Dec0119			SMNP	5 ug	SubQ_tail
83		SA2102	A-2355	A	2355	SA684	2021-04-06	M	A	2021-09-09	10E8-GTKO 12mer	Protein	20	18Dec0119			SMNP	5 ug	SubQ_tail
84		SA2102	A-2355	A	2355	SA684	2021-04-06	M	A	2021-09-09	10E8-GTKO 12mer	Protein	20	18Dec0119			SMNP	5 ug	SubQ_tail
85		SA2102	A-2355	A	2355	SA684	2021-04-06	M	A	2021-09-09	10E8-GTKO 12mer	Protein	20	18Dec0119			SMNP	5 ug	SubQ_tail
86		SA2102	A-2355	A	2355	SA684	2021-04-06	M	A	2021-09-09	10E8-GTKO 12mer	Protein	20	18Dec0119			SMNP	5 ug	SubQ_tail
87		SA2102	A-2355	A	2355	SA684	2021-04-06	M	A	2021-09-09	10E8-GTKO 12mer	Protein	20	18Dec0119			SMNP	5 ug	SubQ_tail
88		SA2102	A-2355	A	2355	SA684	2021-04-06	M	A	2021-09-09	10E8-GTKO 12mer	Protein	20	18Dec0119			SMNP	5 ug	SubQ_tail
89		SA2102	A-2355	A	2355	SA684	2021-04-06	M	A	2021-09-09	10E8-GTKO 12mer	Protein	20	18Dec0119			SMNP	5 ug	SubQ_tail
90		SA2102	A-2355	A	2355	SA684	2021-04-06	M	A	2021-09-09	10E8-GTKO 12mer	Protein	20	18Dec0119			SMNP	5 ug	SubQ_tail
91		SA2102	A-2355	A	2355	SA684	2021-04-06	M	A	2021-09-09	10E8-GTKO 12mer	Protein	20	18Dec0119			SMNP	5 ug	SubQ_tail
92		SA2102	A-2355	A	2355	SA684	2021-04-06	M	A	2021-09-09	10E8-GTKO 12mer	Protein	20	18Dec0119			SMNP	5 ug	SubQ_tail
93		SA2102	A-2355	A	2355	SA684	2021-04-06	M	A	2021-09-09	10E8-GTKO 12mer	Protein	20	18Dec0119			SMNP	5 ug	SubQ_tail
94		SA2102	A-2355	A	2355	SA684	2021-04-06	M	A	2021-09-09	10E8-GTKO 12mer	Protein	20	18Dec0119			SMNP	5 ug	SubQ_tail
95		SA2102	A-2355	A	2355	SA684	2021-04-06	M	A	2021-09-09	10E8-GTKO 12mer	Protein	20	18Dec0119			SMNP	5 ug	SubQ_tail
96		SA2102	A-2355	A	2355	SA684	2021-04-06	M	A	2021-09-09	10E8-GTKO 12mer	Protein	20	18Dec0119			SMNP	5 ug	SubQ_tail
97		SA2102	A-2355	A	2355	SA684	2021-04-06	M	A	2021-09-09	10E8-GTKO 12mer	Protein	20	18Dec0119			SMNP	5 ug	SubQ_tail
98		SA2102	A-2355	A	2355	SA684	2021-04-06	M	A	2021-09-09	10E8-GTKO 12mer	Protein	20	18Dec0119			SMNP	5 ug	SubQ_tail
99		SA2102	A-2355	A	2355	SA684	2021-04-06	M	A	2021-09-09	10E8-GTKO 12mer	Protein	20	18Dec0119			SMNP	5 ug	SubQ_tail
100		SA2102	A-2355	A	2355	SA684	2021-04-06	M	A	2021-09-09	10E8-GTKO 12mer	Protein	20	18Dec0119			SMNP	5 ug	SubQ_tail
101		SA2102	A-2355	A	2355	SA684	2021-04-06	M	A	2021-09-09	10E8-GTKO 12mer	Protein	20	18Dec0119			SMNP	5 ug	SubQ_tail
102		SA2102	A-2355	A	2355	SA684	2021-04-06	M	A	2021-09-09	10E8-GTKO 12mer	Protein	20	18Dec0119			SMNP	5 ug	SubQ_tail
103		SA2102	A-2355	A	2355	SA684	2021-04-06	M	A	2021-09-09	10E8-GTKO 12mer	Protein	20	18Dec0119			SMNP	5 ug	SubQ_tail
104		SA2102	A-2355	A	2355	SA684	2021-04-06	M	A	2021-09-09	10E8-GTKO 12mer	Protein	20	18Dec0119			SMNP	5 ug	SubQ_tail
105		SA2102	A-2355	A	2355	SA684	2021-04-06	M	A	2021-09-09	10E8-GTKO 12mer	Protein	20	18Dec0119			SMNP	5 ug	SubQ_tail
106		SA2102	A-2355	A	2355	SA684	2021-04-06	M	A	2021-09-09	10E8-GTKO 12mer	Protein	20	18Dec0119			SMNP	5 ug	SubQ_tail
107		SA2102	A-2355	A	2355	SA684	2021-04-06	M	A	2021-09-09	10E8-GTKO 12mer	Protein	20	18Dec0119			SMNP	5 ug	SubQ_tail
108		SA2102	A-2355	A	2355	SA684	2021-04-06	M	A	2021-09-09	10E8-GTKO 12mer	Protein	20	18Dec0119			SMNP	5 ug	SubQ_tail
109		SA2102	A-2355	A	2355	SA684	2021-04-06	M	A	2021-09-09	10E8-GTKO 12mer	Protein	20	18Dec0119			SMNP	5 ug	SubQ_tail
110		SA2102	A-2355	A	2355	SA684	2021-04-06	M	A	2021-09-09	10E8-GTKO 12mer	Protein	20	18Dec0119			SMNP	5 ug	SubQ_tail
111		SA2102	A-2355	A	2355	SA684	2021-04-06	M	A	2021-09-09	10E8-GTKO 12mer	Protein	20	18Dec0119			SMNP	5 ug	SubQ_tail
112		SA2102	A-2355	A	2355	SA684	2021-04-06	M	A	2021-09-09	10E8-GTKO 12mer	Protein	20	18Dec0119			SMNP	5 ug	SubQ_tail
113		SA2102	A-2355	A	2355	SA684	2021-04-06	M	A	2021-09-09	10E8-GTKO 12mer	Protein	20	18Dec0119			SMNP	5 ug	SubQ_tail
114		SA2102	A-2355	A	2355	SA684	2021-04-06	M	A	2021-09-09	10E8-GTKO 12mer	Protein	20	18Dec0119			SMNP	5 ug	SubQ_tail
115		SA2102	A-2355	A	2355	SA684	2021-04-06	M	A	2021-09-09	10E8-GTKO 12mer	Protein	20	18Dec0119			SMNP	5 ug	SubQ_tail
116		SA2102	A-2355	A	2355	SA684	2021-04-06	M	A	2021-09-09	10E8-GTKO 12mer	Protein	20	18Dec0119			SMNP	5 ug	SubQ_tail
117		SA2102	A-2355	A	2355	SA684	2021-04-06	M	A	2021-09-09	10E8-GTKO 12mer	Protein	20	18Dec0119			SMNP	5 ug	SubQ_tail
118		SA2102	A-2355	A	2355	SA684	2021-04-06	M	A	2021-09-09	10E8-GTKO 12mer	Protein	20	18Dec0119			SMNP	5 ug	SubQ_tail
119		SA2102	A-2355	A	2355	SA684	2021-04-06	M	A	2021-09-09	10E8-GTKO 12mer	Protein	20	18Dec0119			SMNP	5 ug	SubQ_tail
120		SA2102	A-2355	A	2355	SA684	2021-04-06	M	A	2021-09-09	10E8-GTKO 12mer	Protein	20	18Dec0119			SMNP	5 ug	SubQ_tail
121		SA2102	A-2355	A	2355	SA684	2021-04-06	M	A	2021-09-09	10E8-GTKO 12mer	Protein	20	18Dec0119			SMNP	5 ug	SubQ_tail
122		SA2102	A-2355	A	2355	SA684	2021-04-06	M	A	2021-09-09	10E8-GTKO 12mer	Protein	20	18Dec0119			SMNP	5 ug	SubQ_tail
123		SA2102	A-2355	A	2355	SA684	2021-04-06	M	A	2021-09-09	10E8-GTKO 12mer	Protein	20	18Dec0119			SMNP	5 ug	SubQ_tail
124		SA2102	A-2355	A	2355	SA684	2021-04-06	M	A	2021-09-09	10E8-GTKO 12mer	Protein	20	18Dec0119			SMNP	5 ug	SubQ_tail
125		SA2102	A-2355	A	2355	SA684	2021-04-06	M	A	2021-09-09	10E8-GTKO 12mer	Protein	20	18Dec0119			SMNP	5 ug	SubQ_tail
126		SA2102	A-2355	A	2355	SA684	2021-04-06	M	A	2021-09-09	10E8-GTKO 12mer	Protein	20	18Dec0119			SMNP	5 ug	SubQ_tail
127		SA2102	A-2355	A	2355	SA684	2021-04-06	M	A	2021-09-09	10E8-GTKO 12mer	Protein	20	18Dec0119			SMNP	5 ug	SubQ_tail
128		SA2102	A-2355	A	2355	SA684	2021-04-06	M	A	2021-09-09	10E8-GTKO 12mer	Protein	20	18Dec0119			SMNP	5 ug	SubQ_tail
129		SA2102	A-2355	A	2355	SA684	2021-04-06	M	A	2021-09-09	10E8-GTKO 12mer	Protein	20	18Dec0119			SMNP	5 ug	SubQ_tail
130		SA2102	A-2355	A	2355	SA684	2021-04-06	M	A	2021-09-09	10E8-GTKO 12mer	Protein	20	18Dec0119			SMNP	5 ug	SubQ_tail
131		SA2102	A-2355	A	2355	SA684	2021-04-06	M	A	2021-09-09	10E8-GTKO 12mer	Protein	20	18Dec0119			SMNP	5 ug	SubQ_tail
133		SA2102	A-2355	A	2355	SA684	2021-04-06	M	A	2021-09-09	10E8-GTKO 12mer	Protein	20	18Dec0119			SMNP	5 ug	SubQ_tail
134		SA2102	A-2355	A	2355	SA684	2021-04-06	M	A	2021-09-09	10E8-GTKO 12mer	Protein	20	18Dec0119			SMNP	5 ug	SubQ_tail
135		SA2102	A-2355	A	2355	SA684	2021-04-06	M	A	2021-09-09	10E8-GTKO 12mer	Protein	20	18Dec0119			SMNP	5 ug	SubQ_tail
136		SA2102	A-2355	A	2355	SA684	2021-04-06	M	A	2021-09-09	10E8-GTKO 12mer	Protein	20	18Dec0119			SMNP	5 ug	SubQ_tail
137		SA2102	A-2355	A	2355	SA684	2021-04-06	M	A	2021-09-09	10E8-GTKO 12mer	Protein	20	18Dec0119			SMNP	5 ug	SubQ_tail
138		SA2102	A-2355	A	2355	SA684	2021-04-06	M	A	2021-09-09	10E8-GTKO 12mer	Protein	20	18Dec0119			SMNP	5 ug	SubQ_tail
139		SA2102	A-2355	A	2355	SA684	2021-04-06	M	A	2021-09-09	10E8-GTKO 12mer	Protein	20	18Dec0119			SMNP	5 ug	SubQ_tail
140		SA2102	A-2355	A	2355	SA684	2021-04-06	M	A	2021-09-09	10E8-GTKO 12mer	Protein	20	18Dec0119			SMNP	5 ug	SubQ_tail
141		SA2102	A-2355	A	2355	SA684	2021-04-06	M	A	2021-09-09	10E8-GTKO 12mer	Protein	20	18Dec0119			SMNP	5 ug	SubQ_tail
142		SA2102	A-2355	A	2355	SA684	2021-04-06	M	A	2021-09-09	10E8-GTKO 12mer	Protein	20	18Dec0119			SMNP	5 ug	SubQ_tail
143		SA2102	A-2355	A	2355	SA684	2021-04-06	M	A	2021-09-09	10E8-GTKO 12mer	Protein	20	18Dec0119			SMNP	5 ug	SubQ_tail
144		SA2102	A-2355	A	2355	SA684	2021-04-06	M	A	2021-09-09	10E8-GTKO 12mer	Protein	20	18Dec0119			SMNP	5 ug	SubQ_tail
146		SA2102	A-2355	A	2355	SA684	2021-04-06	M	A	2021-09-09	10E8-GTKO 12mer	Protein	20	18Dec0119			SMNP	5 ug	SubQ_tail
147		SA2102	A-2355	A	2355	SA684	2021-04-06	M	A	2021-09-09	10E8-GTKO 12mer	Protein	20	18Dec0119			SMNP	5 ug	SubQ_tail
148		SA2102	A-2355	A	2355	SA684	2021-04-06	M	A	2021-09-09	10E8-GTKO 12mer	Protein	20	18Dec0119			SMNP	5 ug	SubQ_tail
149		SA2102	A-2355	A	2355	SA684	2021-04-06	M	A	2021-09-09	10E8-GTKO 12mer	Protein	20	18Dec0119			SMNP	5 ug	SubQ_tail
150		SA2102	A-2355	A	2355	SA684	2021-04-06	M	A	2021-09-09	10E8-GTKO 12mer	Protein	20	18Dec0119			SMNP	5 ug	SubQ_tail
151		SA2102	A-2355	A	2355	SA684	2021-04-06	M	A	2021-09-09	10E8-GTKO 12mer	Protein	20	18Dec0119			SMNP	5 ug	SubQ_tail
153		SA2102	A-2355	A	2355	SA684	2021-04-06	M	A	2021-09-09	10E8-GTKO 12mer	Protein	20	18Dec0119			SMNP	5 ug	SubQ_tail
154		SA2102	A-2355	A	2355	SA684	2021-04-06	M	A	2021-09-09	10E8-GTKO 12mer	Protein	20	18Dec0119			SMNP	5 ug	SubQ_tail
155		SA2102	A-2355	A	2355	SA684	2021-04-06	M	A	2021-09-09	10E8-GTKO 12mer	Protein	20	18Dec0119			SMNP	5 ug	SubQ_tail
157		SA2102	A-2355	A	2355	SA684	2021-04-06	M	A	2021-09-09	10E8-GTKO 12mer	Protein	20	18Dec0119			SMNP	5 ug	SubQ_tail
158		SA2102	A-2355	A	2355	SA684	2021-04-06	M	A	2021-09-09	10E8-GTKO 12mer	Protein	20	18Dec0119			SMNP	5 ug	SubQ_tail
159		SA2102	A-2355	A	2355	SA684	2021-04-06	M	A	2021-09-09	10E8-GTKO 12mer	Protein	20	18Dec0119			SMNP	5 ug	SubQ_tail
160		SA2102	A-2355	A	2355	SA684	2021-04-06	M	A	2021-09-09	10E8-GTKO 12mer	Protein	20	18Dec0119			SMNP	5 ug	SubQ_tail
161		SA2102	A-2355	A	2355	SA684	2021-04-06	M	A	2021-09-09	10E8-GTKO 12mer	Protein	20	18Dec0119			SMNP	5 ug	SubQ_tail
162		SA2102	A-2355	A	2355	SA684	2021-04-06	M	A	2021-09-09	10E8-GTKO 12mer	Protein	20	18Dec0119			SMNP	5 ug	SubQ_tail
163		SA2102	A-2355	A	2355	SA684	2021-04-06	M	A	2021-09-09	10E8-GTKO 12mer	Protein	20	18Dec0119			SMNP	5 ug	SubQ_tail
164		SA2102	A-2355	A	2355	SA684	2021-04-06	M	A	2021-09-09	10E8-GTKO 12mer	Protein	20	18Dec0119			SMNP	5 ug	SubQ_tail
165		SA2102	A-2355	A	2355	SA684	2021-04-06	M	A	2021-09-09	10E8-GTKO 12mer	Protein	20	18Dec0119			SMNP	5 ug	SubQ_tail
166		SA2102	A-2355	A	2355	SA684	2021-04-06	M	A	2021-09-09	10E8-GTKO 12mer	Protein	20	18Dec0119			SMNP	5 ug	SubQ_tail
167		SA2102	A-2355	A	2355	SA684	2021-04-06	M	A	2021-09-09	10E8-GTKO 12mer	Protein	20	18Dec0119			SMNP	5 ug	SubQ_tail
168		SA2102	A-2355	A	2355	SA684	2021-04-06	M	A	2021-09-09	10E8-GTKO 12mer	Protein	20	18Dec0119			SMNP	5 ug	SubQ_tail
169		SA2102	A-2355	A	2355	SA684	2021-04-06	M	A	2021-09-09	10E8-GTKO 12mer	Protein	20	18Dec0119			SMNP	5 ug	SubQ_tail
170		SA2102	A-2355	A	2355	SA684	2021-04-06	M	A	2021-09-09	10E8-GTKO 12mer	Protein	20	18Dec0119			SMNP	5 ug	SubQ_tail
171		SA2102	A-2356	A	2356	SA684	2021-04-06	M	A	2021-09-09	10E8-GTKO 12mer	Protein	20	18Dec0119			SMNP	5 ug	SubQ_tail
172		SA2102	A-2356	A	2356	SA684	2021-04-06	M	A	2021-09-09	10E8-GTKO 12mer	Protein	20	18Dec0119			SMNP	5 ug	SubQ_tail
173		SA2102	A-2356	A	2356	SA684	2021-04-06	M	A	2021-09-09	10E8-GTKO 12mer	Protein	20	18Dec0119			SMNP	5 ug	SubQ_tail
174		SA2102	A-2356	A	2356	SA684	2021-04-06	M	A	2021-09-09	10E8-GTKO 12mer	Protein	20	18Dec0119			SMNP	5 ug	SubQ_tail
175		SA2102	A-2356	A	2356	SA684	2021-04-06	M	A	2021-09-09	10E8-GTKO 12mer	Protein	20	18Dec0119			SMNP	5 ug	SubQ_tail
176		SA2102	A-2356	A	2356	SA684	2021-04-06	M	A	2021-09-09	10E8-GTKO 12mer	Protein	20	18Dec0119			SMNP	5 ug	SubQ_tail
177		SA2102	A-2356	A	2356	SA684	2021-04-06	M	A	2021-09-09	10E8-GTKO 12mer	Protein	20	18Dec0119			SMNP	5 ug	SubQ_tail
178		SA2102	A-2356	A	2356	SA684	2021-04-06	M	A	2021-09-09	10E8-GTKO 12mer	Protein	20	18Dec0119			SMNP	5 ug	SubQ_tail
179		SA2102	A-2356	A	2356	SA684	2021-04-06	M	A	2021-09-09	10E8-GTKO 12mer	Protein	20	18Dec0119			SMNP	5 ug	SubQ_tail
180		SA2102	A-2356	A	2356	SA684	2021-04-06	M	A	2021-09-09	10E8-GTKO 12mer	Protein	20	18Dec0119			SMNP	5 ug	SubQ_tail
181		SA2102	A-2356	A	2356	SA684	2021-04-06	M	A	2021-09-09	10E8-GTKO 12mer	Protein	20	18Dec0119			SMNP	5 ug	SubQ_tail
182		SA2102	A-2356	A	2356	SA684	2021-04-06	M	A	2021-09-09	10E8-GTKO 12mer	Protein	20	18Dec0119			SMNP	5 ug	SubQ_tail
183		SA2102	A-2356	A	2356	SA684	2021-04-06	M	A	2021-09-09	10E8-GTKO 12mer	Protein	20	18Dec0119			SMNP	5 ug	SubQ_tail
184		SA2102	A-2356	A	2356	SA684	2021-04-06	M	A	2021-09-09	10E8-GTKO 12mer	Protein	20	18Dec0119			SMNP	5 ug	SubQ_tail
185		SA2102	A-2356	A	2356	SA684	2021-04-06	M	A	2021-09-09	10E8-GTKO 12mer	Protein	20	18Dec0119			SMNP	5 ug	SubQ_tail
186		SA2102	A-2356	A	2356	SA684	2021-04-06	M	A	2021-09-09	10E8-GTKO 12mer	Protein	20	18Dec0119			SMNP	5 ug	SubQ_tail
187		SA2102	A-2356	A	2356	SA684	2021-04-06	M	A	2021-09-09	10E8-GTKO 12mer	Protein	20	18Dec0119			SMNP	5 ug	SubQ_tail
188		SA2102	A-2356	A	2356	SA684	2021-04-06	M	A	2021-09-09	10E8-GTKO 12mer	Protein	20	18Dec0119			SMNP	5 ug	SubQ_tail
189		SA2102	A-2356	A	2356	SA684	2021-04-06	M	A	2021-09-09	10E8-GTKO 12mer	Protein	20	18Dec0119			SMNP	5 ug	SubQ_tail
190		SA2102	A-2356	A	2356	SA684	2021-04-06	M	A	2021-09-09	10E8-GTKO 12mer	Protein	20	18Dec0119			SMNP	5 ug	SubQ_tail
191		SA2102	A-2356	A	2356	SA684	2021-04-06	M	A	2021-09-09	10E8-GTKO 12mer	Protein	20	18Dec0119			SMNP	5 ug	SubQ_tail
192		SA2102	A-2356	A	2356	SA684	2021-04-06	M	A	2021-09-09	10E8-GTKO 12mer	Protein	20	18Dec0119			SMNP	5 ug	SubQ_tail
193		SA2102	A-2356	A	2356	SA684	2021-04-06	M	A	2021-09-09	10E8-GTKO 12mer	Protein	20	18Dec0119			SMNP	5 ug	SubQ_tail
194		SA2102	A-2356	A	2356	SA684	2021-04-06	M	A	2021-09-09	10E8-GTKO 12mer	Protein	20	18Dec0119			SMNP	5 ug	SubQ_tail
195		SA2102	A-2356	A	2356	SA684	2021-04-06	M	A	2021-09-09	10E8-GTKO 12mer	Protein	20	18Dec0119			SMNP	5 ug	SubQ_tail
196		SA2102	A-2356	A	2356	SA684	2021-04-06	M	A	2021-09-09	10E8-GTKO 12mer	Protein	20	18Dec0119			SMNP	5 ug	SubQ_tail
197		SA2102	A-2356	A	2356	SA684	2021-04-06	M	A	2021-09-09	10E8-GTKO 12mer	Protein	20	18Dec0119			SMNP	5 ug	SubQ_tail
198		SA2102	A-2356	A	2356	SA684	2021-04-06	M	A	2021-09-09	10E8-GTKO 12mer	Protein	20	18Dec0119			SMNP	5 ug	SubQ_tail
200		SA2102	A-2356	A	2356	SA684	2021-04-06	M	A	2021-09-09	10E8-GTKO 12mer	Protein	20	18Dec0119			SMNP	5 ug	SubQ_tail
202		SA2102	A-2356	A	2356	SA684	2021-04-06	M	A	2021-09-09	10E8-GTKO 12mer	Protein	20	18Dec0119			SMNP	5 ug	SubQ_tail
203		SA2102	A-2356	A	2356	SA684	2021-04-06	M	A	2021-09-09	10E8-GTKO 12mer	Protein	20	18Dec0119			SMNP	5 ug	SubQ_tail
204		SA2102	A-2356	A	2356	SA684	2021-04-06	M	A	2021-09-09	10E8-GTKO 12mer	Protein	20	18Dec0119			SMNP	5 ug	SubQ_tail
205		SA2102	A-2356	A	2356	SA684	2021-04-06	M	A	2021-09-09	10E8-GTKO 12mer	Protein	20	18Dec0119			SMNP	5 ug	SubQ_tail
206		SA2102	A-2356	A	2356	SA684	2021-04-06	M	A	2021-09-09	10E8-GTKO 12mer	Protein	20	18Dec0119			SMNP	5 ug	SubQ_tail
207		SA2102	A-2356	A	2356	SA684	2021-04-06	M	A	2021-09-09	10E8-GTKO 12mer	Protein	20	18Dec0119			SMNP	5 ug	SubQ_tail
208		SA2102	A-2356	A	2356	SA684	2021-04-06	M	A	2021-09-09	10E8-GTKO 12mer	Protein	20	18Dec0119			SMNP	5 ug	SubQ_tail
209		SA2102	A-2356	A	2356	SA684	2021-04-06	M	A	2021-09-09	10E8-GTKO 12mer	Protein	20	18Dec0119			SMNP	5 ug	SubQ_tail
210		SA2102	A-2356	A	2356	SA684	2021-04-06	M	A	2021-09-09	10E8-GTKO 12mer	Protein	20	18Dec0119			SMNP	5 ug	SubQ_tail
211		SA2102	A-2356	A	2356	SA684	2021-04-06	M	A	2021-09-09	10E8-GTKO 12mer	Protein	20	18Dec0119			SMNP	5 ug	SubQ_tail
212		SA2102	A-2356	A	2356	SA684	2021-04-06	M	A	2021-09-09	10E8-GTKO 12mer	Protein	20	18Dec0119			SMNP	5 ug	SubQ_tail
213		SA2102	A-2356	A	2356	SA684	2021-04-06	M	A	2021-09-09	10E8-GTKO 12mer	Protein	20	18Dec0119			SMNP	5 ug	SubQ_tail
214		SA2102	A-2356	A	2356	SA684	2021-04-06	M	A	2021-09-09	10E8-GTKO 12mer	Protein	20	18Dec0119			SMNP	5 ug	SubQ_tail
215		SA2102	A-2356	A	2356	SA684	2021-04-06	M	A	2021-09-09	10E8-GTKO 12mer	Protein	20	18Dec0119			SMNP	5 ug	SubQ_tail
216		SA2102	A-2356	A	2356	SA684	2021-04-06	M	A	2021-09-09	10E8-GTKO 12mer	Protein	20	18Dec0119			SMNP	5 ug	SubQ_tail
217		SA2102	A-2356	A	2356	SA684	2021-04-06	M	A	2021-09-09	10E8-GTKO 12mer	Protein	20	18Dec0119			SMNP	5 ug	SubQ_tail
218		SA2102	A-2356	A	2356	SA684	2021-04-06	M	A	2021-09-09	10E8-GTKO 12mer	Protein	20	18Dec0119			SMNP	5 ug	SubQ_tail
219		SA2102	A-2356	A	2356	SA684	2021-04-06	M	A	2021-09-09	10E8-GTKO 12mer	Protein	20	18Dec0119			SMNP	5 ug	SubQ_tail
220		SA2102	A-2356	A	2356	SA684	2021-04-06	M	A	2021-09-09	10E8-GTKO 12mer	Protein	20	18Dec0119			SMNP	5 ug	SubQ_tail
221		SA2102	A-2356	A	2356	SA684	2021-04-06	M	A	2021-09-09	10E8-GTKO 12mer	Protein	20	18Dec0119			SMNP	5 ug	SubQ_tail
222		SA2102	A-2356	A	2356	SA684	2021-04-06	M	A	2021-09-09	10E8-GTKO 12mer	Protein	20	18Dec0119			SMNP	5 ug	SubQ_tail
223		SA2102	A-2356	A	2356	SA684	2021-04-06	M	A	2021-09-09	10E8-GTKO 12mer	Protein	20	18Dec0119			SMNP	5 ug	SubQ_tail
224		SA2102	A-2356	A	2356	SA684	2021-04-06	M	A	2021-09-09	10E8-GTKO 12mer	Protein	20	18Dec0119			SMNP	5 ug	SubQ_tail
225		SA2102	A-2356	A	2356	SA684	2021-04-06	M	A	2021-09-09	10E8-GTKO 12mer	Protein	20	18Dec0119			SMNP	5 ug	SubQ_tail
226		SA2102	A-2356	A	2356	SA684	2021-04-06	M	A	2021-09-09	10E8-GTKO 12mer	Protein	20	18Dec0119			SMNP	5 ug	SubQ_tail
227		SA2102	A-2356	A	2356	SA684	2021-04-06	M	A	2021-09-09	10E8-GTKO 12mer	Protein	20	18Dec0119			SMNP	5 ug	SubQ_tail
228		SA2102	A-2356	A	2356	SA684	2021-04-06	M	A	2021-09-09	10E8-GTKO 12mer	Protein	20	18Dec0119			SMNP	5 ug	SubQ_tail
229		SA2102	A-2356	A	2356	SA684	2021-04-06	M	A	2021-09-09	10E8-GTKO 12mer	Protein	20	18Dec0119			SMNP	5 ug	SubQ_tail
230		SA2102	A-2356	A	2356	SA684	2021-04-06	M	A	2021-09-09	10E8-GTKO 12mer	Protein	20	18Dec0119			SMNP	5 ug	SubQ_tail
231		SA2102	A-2356	A	2356	SA684	2021-04-06	M	A	2021-09-09	10E8-GTKO 12mer	Protein	20	18Dec0119			SMNP	5 ug	SubQ_tail
232		SA2102	A-2356	A	2356	SA684	2021-04-06	M	A	2021-09-09	10E8-GTKO 12mer	Protein	20	18Dec0119			SMNP	5 ug	SubQ_tail
233		SA2102	A-2356	A	2356	SA684	2021-04-06	M	A	2021-09-09	10E8-GTKO 12mer	Protein	20	18Dec0119			SMNP	5 ug	SubQ_tail
234		SA2102	A-2356	A	2356	SA684	2021-04-06	M	A	2021-09-09	10E8-GTKO 12mer	Protein	20	18Dec0119			SMNP	5 ug	SubQ_tail
235		SA2102	A-2356	A	2356	SA684	2021-04-06	M	A	2021-09-09	10E8-GTKO 12mer	Protein	20	18Dec0119			SMNP	5 ug	SubQ_tail
236		SA2102	A-2356	A	2356	SA684	2021-04-06	M	A	2021-09-09	10E8-GTKO 12mer	Protein	20	18Dec0119			SMNP	5 ug	SubQ_tail
237		SA2102	A-2356	A	2356	SA684	2021-04-06	M	A	2021-09-09	10E8-GTKO 12mer	Protein	20	18Dec0119			SMNP	5 ug	SubQ_tail
238		SA2102	A-2356	A	2356	SA684	2021-04-06	M	A	2021-09-09	10E8-GTKO 12mer	Protein	20	18Dec0119			SMNP	5 ug	SubQ_tail
239		SA2102	A-2356	A	2356	SA684	2021-04-06	M	A	2021-09-09	10E8-GTKO 12mer	Protein	20	18Dec0119			SMNP	5 ug	SubQ_tail
240		SA2102	A-2356	A	2356	SA684	2021-04-06	M	A	2021-09-09	10E8-GTKO 12mer	Protein	20	18Dec0119			SMNP	5 ug	SubQ_tail
241		SA2102	A-2356	A	2356	SA684	2021-04-06	M	A	2021-09-09	10E8-GTKO 12mer	Protein	20	18Dec0119			SMNP	5 ug	SubQ_tail
242		SA2102	A-2356	A	2356	SA684	2021-04-06	M	A	2021-09-09	10E8-GTKO 12mer	Protein	20	18Dec0119			SMNP	5 ug	SubQ_tail
243		SA2102	A-2356	A	2356	SA684	2021-04-06	M	A	2021-09-09	10E8-GTKO 12mer	Protein	20	18Dec0119			SMNP	5 ug	SubQ_tail
244		SA2102	A-2356	A	2356	SA684	2021-04-06	M	A	2021-09-09	10E8-GTKO 12mer	Protein	20	18Dec0119			SMNP	5 ug	SubQ_tail
245		SA2102	A-2356	A	2356	SA684	2021-04-06	M	A	2021-09-09	10E8-GTKO 12mer	Protein	20	18Dec0119			SMNP	5 ug	SubQ_tail
246		SA2102	A-2356	A	2356	SA684	2021-04-06	M	A	2021-09-09	10E8-GTKO 12mer	Protein	20	18Dec0119			SMNP	5 ug	SubQ_tail
247		SA2102	A-2356	A	2356	SA684	2021-04-06	M	A	2021-09-09	10E8-GTKO 12mer	Protein	20	18Dec0119			SMNP	5 ug	SubQ_tail
248		SA2102	A-2356	A	2356	SA684	2021-04-06	M	A	2021-09-09	10E8-GTKO 12mer	Protein	20	18Dec0119			SMNP	5 ug	SubQ_tail
249		SA2102	A-2356	A	2356	SA684	2021-04-06	M	A	2021-09-09	10E8-GTKO 12mer	Protein	20	18Dec0119			SMNP	5 ug	SubQ_tail
250		SA2102	A-2356	A	2356	SA684	2021-04-06	M	A	2021-09-09	10E8-GTKO 12mer	Protein	20	18Dec0119			SMNP	5 ug	SubQ_tail
251		SA2102	A-2356	A	2356	SA684	2021-04-06	M	A	2021-09-09	10E8-GTKO 12mer	Protein	20	18Dec0119			SMNP	5 ug	SubQ_tail
252		SA2102	A-2356	A	2356	SA684	2021-04-06	M	A	2021-09-09	10E8-GTKO 12mer	Protein	20	18Dec0119			SMNP	5 ug	SubQ_tail
253		SA2102	A-2356	A	2356	SA684	2021-04-06	M	A	2021-09-09	10E8-GTKO 12mer	Protein	20	18Dec0119			SMNP	5 ug	SubQ_tail
254		SA2102	A-2356	A	2356	SA684	2021-04-06	M	A	2021-09-09	10E8-GTKO 12mer	Protein	20	18Dec0119			SMNP	5 ug	SubQ_tail
255		SA2102	A-2356	A	2356	SA684	2021-04-06	M	A	2021-09-09	10E8-GTKO 12mer	Protein	20	18Dec0119			SMNP	5 ug	SubQ_tail
256		SA2102	A-2356	A	2356	SA684	2021-04-06	M	A	2021-09-09	10E8-GTKO 12mer	Protein	20	18Dec0119			SMNP	5 ug	SubQ_tail
259		SA2102	A-2356	A	2356	SA684	2021-04-06	M	A	2021-09-09	10E8-GTKO 12mer	Protein	20	18Dec0119			SMNP	5 ug	SubQ_tail
260		SA2102	A-2356	A	2356	SA684	2021-04-06	M	A	2021-09-09	10E8-GTKO 12mer	Protein	20	18Dec0119			SMNP	5 ug	SubQ_tail
262		SA2102	A-2356	A	2356	SA684	2021-04-06	M	A	2021-09-09	10E8-GTKO 12mer	Protein	20	18Dec0119			SMNP	5 ug	SubQ_tail
263		SA2102	A-2356	A	2356	SA684	2021-04-06	M	A	2021-09-09	10E8-GTKO 12mer	Protein	20	18Dec0119			SMNP	5 ug	SubQ_tail
264		SA2102	A-2356	A	2356	SA684	2021-04-06	M	A	2021-09-09	10E8-GTKO 12mer	Protein	20	18Dec0119			SMNP	5 ug	SubQ_tail
265		SA2102	A-2356	A	2356	SA684	2021-04-06	M	A	2021-09-09	10E8-GTKO 12mer	Protein	20	18Dec0119			SMNP	5 ug	SubQ_tail
266		SA2102	A-2356	A	2356	SA684	2021-04-06	M	A	2021-09-09	10E8-GTKO 12mer	Protein	20	18Dec0119			SMNP	5 ug	SubQ_tail
267		SA2102	A-2356	A	2356	SA684	2021-04-06	M	A	2021-09-09	10E8-GTKO 12mer	Protein	20	18Dec0119			SMNP	5 ug	SubQ_tail
269		SA2102	A-2356	A	2356	SA684	2021-04-06	M	A	2021-09-09	10E8-GTKO 12mer	Protein	20	18Dec0119			SMNP	5 ug	SubQ_tail
270		SA2102	A-2356	A	2356	SA684	2021-04-06	M	A	2021-09-09	10E8-GTKO 12mer	Protein	20	18Dec0119			SMNP	5 ug	SubQ_tail
271		SA2102	A-2356	A	2356	SA684	2021-04-06	M	A	2021-09-09	10E8-GTKO 12mer	Protein	20	18Dec0119			SMNP	5 ug	SubQ_tail
272		SA2102	A-2356	A	2356	SA684	2021-04-06	M	A	2021-09-09	10E8-GTKO 12mer	Protein	20	18Dec0119			SMNP	5 ug	SubQ_tail
273		SA2102	A-2356	A	2356	SA684	2021-04-06	M	A	2021-09-09	10E8-GTKO 12mer	Protein	20	18Dec0119			SMNP	5 ug	SubQ_tail
274		SA2102	A-2356	A	2356	SA684	2021-04-06	M	A	2021-09-09	10E8-GTKO 12mer	Protein	20	18Dec0119			SMNP	5 ug	SubQ_tail
275		SA2102	A-2356	A	2356	SA684	2021-04-06	M	A	2021-09-09	10E8-GTKO 12mer	Protein	20	18Dec0119			SMNP	5 ug	SubQ_tail
277		SA2102	A-2356	A	2356	SA684	2021-04-06	M	A	2021-09-09	10E8-GTKO 12mer	Protein	20	18Dec0119			SMNP	5 ug	SubQ_tail
278		SA2102	A-2356	A	2356	SA684	2021-04-06	M	A	2021-09-09	10E8-GTKO 12mer	Protein	20	18Dec0119			SMNP	5 ug	SubQ_tail
279		SA2102	A-2356	A	2356	SA684	2021-04-06	M	A	2021-09-09	10E8-GTKO 12mer	Protein	20	18Dec0119			SMNP	5 ug	SubQ_tail
280		SA2102	A-2356	A	2356	SA684	2021-04-06	M	A	2021-09-09	10E8-GTKO 12mer	Protein	20	18Dec0119			SMNP	5 ug	SubQ_tail
281		SA2102	A-2356	A	2356	SA684	2021-04-06	M	A	2021-09-09	10E8-GTKO 12mer	Protein	20	18Dec0119			SMNP	5 ug	SubQ_tail
282		SA2102	A-2356	A	2356	SA684	2021-04-06	M	A	2021-09-09	10E8-GTKO 12mer	Protein	20	18Dec0119			SMNP	5 ug	SubQ_tail
283		SA2102	A-2356	A	2356	SA684	2021-04-06	M	A	2021-09-09	10E8-GTKO 12mer	Protein	20	18Dec0119			SMNP	5 ug	SubQ_tail
284		SA2102	A-2356	A	2356	SA684	2021-04-06	M	A	2021-09-09	10E8-GTKO 12mer	Protein	20	18Dec0119			SMNP	5 ug	SubQ_tail
285		SA2102	A-2356	A	2356	SA684	2021-04-06	M	A	2021-09-09	10E8-GTKO 12mer	Protein	20	18Dec0119			SMNP	5 ug	SubQ_tail
286		SA2102	A-2356	A	2356	SA684	2021-04-06	M	A	2021-09-09	10E8-GTKO 12mer	Protein	20	18Dec0119			SMNP	5 ug	SubQ_tail
287		SA2102	A-2356	A	2356	SA684	2021-04-06	M	A	2021-09-09	10E8-GTKO 12mer	Protein	20	18Dec0119			SMNP	5 ug	SubQ_tail
288		SA2102	A-2356	A	2356	SA684	2021-04-06	M	A	2021-09-09	10E8-GTKO 12mer	Protein	20	18Dec0119			SMNP	5 ug	SubQ_tail
289		SA2102	A-2356	A	2356	SA684	2021-04-06	M	A	2021-09-09	10E8-GTKO 12mer	Protein	20	18Dec0119			SMNP	5 ug	SubQ_tail
290		SA2102	A-2356	A	2356	SA684	2021-04-06	M	A	2021-09-09	10E8-GTKO 12mer	Protein	20	18Dec0119			SMNP	5 ug	SubQ_tail
291		SA2102	A-2356	A	2356	SA684	2021-04-06	M	A	2021-09-09	10E8-GTKO 12mer	Protein	20	18Dec0119			SMNP	5 ug	SubQ_tail
292		SA2102	A-2356	A	2356	SA684	2021-04-06	M	A	2021-09-09	10E8-GTKO 12mer	Protein	20	18Dec0119			SMNP	5 ug	SubQ_tail
293		SA2102	A-2356	A	2356	SA684	2021-04-06	M	A	2021-09-09	10E8-GTKO 12mer	Protein	20	18Dec0119			SMNP	5 ug	SubQ_tail
294		SA2102	A-2356	A	2356	SA684	2021-04-06	M	A	2021-09-09	10E8-GTKO 12mer	Protein	20	18Dec0119			SMNP	5 ug	SubQ_tail
296		SA2102	A-2356	A	2356	SA684	2021-04-06	M	A	2021-09-09	10E8-GTKO 12mer	Protein	20	18Dec0119			SMNP	5 ug	SubQ_tail
298		SA2102	A-2356	A	2356	SA684	2021-04-06	M	A	2021-09-09	10E8-GTKO 12mer	Protein	20	18Dec0119			SMNP	5 ug	SubQ_tail
299		SA2102	A-2356	A	2356	SA684	2021-04-06	M	A	2021-09-09	10E8-GTKO 12mer	Protein	20	18Dec0119			SMNP	5 ug	SubQ_tail
300		SA2102	A-2356	A	2356	SA684	2021-04-06	M	A	2021-09-09	10E8-GTKO 12mer	Protein	20	18Dec0119			SMNP	5 ug	SubQ_tail
301		SA2102	A-2356	A	2356	SA684	2021-04-06	M	A	2021-09-09	10E8-GTKO 12mer	Protein	20	18Dec0119			SMNP	5 ug	SubQ_tail
303		SA2102	A-2356	A	2356	SA684	2021-04-06	M	A	2021-09-09	10E8-GTKO 12mer	Protein	20	18Dec0119			SMNP	5 ug	SubQ_tail
304		SA2102	A-2356	A	2356	SA684	2021-04-06	M	A	2021-09-09	10E8-GTKO 12mer	Protein	20	18Dec0119			SMNP	5 ug	SubQ_tail
305		SA2102	A-2356	A	2356	SA684	2021-04-06	M	A	2021-09-09	10E8-GTKO 12mer	Protein	20	18Dec0119			SMNP	5 ug	SubQ_tail
306		SA2102	A-2356	A	2356	SA684	2021-04-06	M	A	2021-09-09	10E8-GTKO 12mer	Protein	20	18Dec0119			SMNP	5 ug	SubQ_tail
307		SA2102	A-2356	A	2356	SA684	2021-04-06	M	A	2021-09-09	10E8-GTKO 12mer	Protein	20	18Dec0119			SMNP	5 ug	SubQ_tail
308		SA2102	A-2356	A	2356	SA684	2021-04-06	M	A	2021-09-09	10E8-GTKO 12mer	Protein	20	18Dec0119			SMNP	5 ug	SubQ_tail
309		SA2102	A-2356	A	2356	SA684	2021-04-06	M	A	2021-09-09	10E8-GTKO 12mer	Protein	20	18Dec0119			SMNP	5 ug	SubQ_tail
310		SA2102	A-2356	A	2356	SA684	2021-04-06	M	A	2021-09-09	10E8-GTKO 12mer	Protein	20	18Dec0119			SMNP	5 ug	SubQ_tail
311		SA2102	A-2356	A	2356	SA684	2021-04-06	M	A	2021-09-09	10E8-GTKO 12mer	Protein	20	18Dec0119			SMNP	5 ug	SubQ_tail
312		SA2102	A-2356	A	2356	SA684	2021-04-06	M	A	2021-09-09	10E8-GTKO 12mer	Protein	20	18Dec0119			SMNP	5 ug	SubQ_tail
313		SA2102	A-2356	A	2356	SA684	2021-04-06	M	A	2021-09-09	10E8-GTKO 12mer	Protein	20	18Dec0119			SMNP	5 ug	SubQ_tail
314		SA2102	A-2356	A	2356	SA684	2021-04-06	M	A	2021-09-09	10E8-GTKO 12mer	Protein	20	18Dec0119			SMNP	5 ug	SubQ_tail
315		SA2102	A-2356	A	2356	SA684	2021-04-06	M	A	2021-09-09	10E8-GTKO 12mer	Protein	20	18Dec0119			SMNP	5 ug	SubQ_tail
316		SA2102	A-2356	A	2356	SA684	2021-04-06	M	A	2021-09-09	10E8-GTKO 12mer	Protein	20	18Dec0119			SMNP	5 ug	SubQ_tail
317		SA2102	A-2356	A	2356	SA684	2021-04-06	M	A	2021-09-09	10E8-GTKO 12mer	Protein	20	18Dec0119			SMNP	5 ug	SubQ_tail
318		SA2102	A-2356	A	2356	SA684	2021-04-06	M	A	2021-09-09	10E8-GTKO 12mer	Protein	20	18Dec0119			SMNP	5 ug	SubQ_tail
319		SA2102	A-2356	A	2356	SA684	2021-04-06	M	A	2021-09-09	10E8-GTKO 12mer	Protein	20	18Dec0119			SMNP	5 ug	SubQ_tail
320		SA2102	A-2356	A	2356	SA684	2021-04-06	M	A	2021-09-09	10E8-GTKO 12mer	Protein	20	18Dec0119			SMNP	5 ug	SubQ_tail
321		SA2102	A-2356	A	2356	SA684	2021-04-06	M	A	2021-09-09	10E8-GTKO 12mer	Protein	20	18Dec0119			SMNP	5 ug	SubQ_tail
322		SA2102	A-2356	A	2356	SA684	2021-04-06	M	A	2021-09-09	10E8-GTKO 12mer	Protein	20	18Dec0119			SMNP	5 ug	SubQ_tail
323		SA2102	A-2356	A	2356	SA684	2021-04-06	M	A	2021-09-09	10E8-GTKO 12mer	Protein	20	18Dec0119			SMNP	5 ug	SubQ_tail
324		SA2102	A-2356	A	2356	SA684	2021-04-06	M	A	2021-09-09	10E8-GTKO 12mer	Protein	20	18Dec0119			SMNP	5 ug	SubQ_tail
325		SA2102	A-2356	A	2356	SA684	2021-04-06	M	A	2021-09-09	10E8-GTKO 12mer	Protein	20	18Dec0119			SMNP	5 ug	SubQ_tail
326		SA2102	A-2356	A	2356	SA684	2021-04-06	M	A	2021-09-09	10E8-GTKO 12mer	Protein	20	18Dec0119			SMNP	5 ug	SubQ_tail
327		SA2102	A-2356	A	2356	SA684	2021-04-06	M	A	2021-09-09	10E8-GTKO 12mer	Protein	20	18Dec0119			SMNP	5 ug	SubQ_tail
328		SA2102	A-2356	A	2356	SA684	2021-04-06	M	A	2021-09-09	10E8-GTKO 12mer	Protein	20	18Dec0119			SMNP	5 ug	SubQ_tail
329		SA2102	A-2356	A	2356	SA684	2021-04-06	M	A	2021-09-09	10E8-GTKO 12mer	Protein	20	18Dec0119			SMNP	5 ug	SubQ_tail
331		SA2102	A-2356	A	2356	SA684	2021-04-06	M	A	2021-09-09	10E8-GTKO 12mer	Protein	20	18Dec0119			SMNP	5 ug	SubQ_tail
332		SA2102	A-2356	A	2356	SA684	2021-04-06	M	A	2021-09-09	10E8-GTKO 12mer	Protein	20	18Dec0119			SMNP	5 ug	SubQ_tail
333		SA2102	A-2356	A	2356	SA684	2021-04-06	M	A	2021-09-09	10E8-GTKO 12mer	Protein	20	18Dec0119			SMNP	5 ug	SubQ_tail
334		SA2102	A-2356	A	2356	SA684	2021-04-06	M	A	2021-09-09	10E8-GTKO 12mer	Protein	20	18Dec0119			SMNP	5 ug	SubQ_tail
335		SA2102	A-2356	A	2356	SA684	2021-04-06	M	A	2021-09-09	10E8-GTKO 12mer	Protein	20	18Dec0119			SMNP	5 ug	SubQ_tail
336		SA2102	A-2356	A	2356	SA684	2021-04-06	M	A	2021-09-09	10E8-GTKO 12mer	Protein	20	18Dec0119			SMNP	5 ug	SubQ_tail
337		SA2102	A-2356	A	2356	SA684	2021-04-06	M	A	2021-09-09	10E8-GTKO 12mer	Protein	20	18Dec0119			SMNP	5 ug	SubQ_tail
338		SA2102	A-2356	A	2356	SA684	2021-04-06	M	A	2021-09-09	10E8-GTKO 12mer	Protein	20	18Dec0119			SMNP	5 ug	SubQ_tail
339		SA2102	A-2356	A	2356	SA684	2021-04-06	M	A	2021-09-09	10E8-GTKO 12mer	Protein	20	18Dec0119			SMNP	5 ug	SubQ_tail
341		SA2102	A-2356	A	2356	SA684	2021-04-06	M	A	2021-09-09	10E8-GTKO 12mer	Protein	20	18Dec0119			SMNP	5 ug	SubQ_tail
342		SA2102	A-2356	A	2356	SA684	2021-04-06	M	A	2021-09-09	10E8-GTKO 12mer	Protein	20	18Dec0119			SMNP	5 ug	SubQ_tail
343		SA2102	A-2356	A	2356	SA684	2021-04-06	M	A	2021-09-09	10E8-GTKO 12mer	Protein	20	18Dec0119			SMNP	5 ug	SubQ_tail
344		SA2102	A-2356	A	2356	SA684	2021-04-06	M	A	2021-09-09	10E8-GTKO 12mer	Protein	20	18Dec0119			SMNP	5 ug	SubQ_tail
345		SA2102	A-2356	A	2356	SA684	2021-04-06	M	A	2021-09-09	10E8-GTKO 12mer	Protein	20	18Dec0119			SMNP	5 ug	SubQ_tail
346		SA2102	A-2356	A	2356	SA684	2021-04-06	M	A	2021-09-09	10E8-GTKO 12mer	Protein	20	18Dec0119			SMNP	5 ug	SubQ_tail
347		SA2102	A-2356	A	2356	SA684	2021-04-06	M	A	2021-09-09	10E8-GTKO 12mer	Protein	20	18Dec0119			SMNP	5 ug	SubQ_tail
348		SA2102	A-2356	A	2356	SA684	2021-04-06	M	A	2021-09-09	10E8-GTKO 12mer	Protein	20	18Dec0119			SMNP	5 ug	SubQ_tail
350		SA2102	A-2356	A	2356	SA684	2021-04-06	M	A	2021-09-09	10E8-GTKO 12mer	Protein	20	18Dec0119			SMNP	5 ug	SubQ_tail
351		SA2102	A-2356	A	2356	SA684	2021-04-06	M	A	2021-09-09	10E8-GTKO 12mer	Protein	20	18Dec0119			SMNP	5 ug	SubQ_tail
352		SA2102	A-2356	A	2356	SA684	2021-04-06	M	A	2021-09-09	10E8-GTKO 12mer	Protein	20	18Dec0119			SMNP	5 ug	SubQ_tail
353		SA2102	A-2356	A	2356	SA684	2021-04-06	M	A	2021-09-09	10E8-GTKO 12mer	Protein	20	18Dec0119			SMNP	5 ug	SubQ_tail
354		SA2102	A-2356	A	2356	SA684	2021-04-06	M	A	2021-09-09	10E8-GTKO 12mer	Protein	20	18Dec0119			SMNP	5 ug	SubQ_tail
355		SA2102	A-2356	A	2356	SA684	2021-04-06	M	A	2021-09-09	10E8-GTKO 12mer	Protein	20	18Dec0119			SMNP	5 ug	SubQ_tail
357		SA2102	A-2356	A	2356	SA684	2021-04-06	M	A	2021-09-09	10E8-GTKO 12mer	Protein	20	18Dec0119			SMNP	5 ug	SubQ_tail
358		SA2102	A-2356	A	2356	SA684	2021-04-06	M	A	2021-09-09	10E8-GTKO 12mer	Protein	20	18Dec0119			SMNP	5 ug	SubQ_tail
359		SA2102	A-2356	A	2356	SA684	2021-04-06	M	A	2021-09-09	10E8-GTKO 12mer	Protein	20	18Dec0119			SMNP	5 ug	SubQ_tail
360		SA2102	A-2356	A	2356	SA684	2021-04-06	M	A	2021-09-09	10E8-GTKO 12mer	Protein	20	18Dec0119			SMNP	5 ug	SubQ_tail
361		SA2102	A-2356	A	2356	SA684	2021-04-06	M	A	2021-09-09	10E8-GTKO 12mer	Protein	20	18Dec0119			SMNP	5 ug	SubQ_tail
362		SA2102	A-2356	A	2356	SA684	2021-04-06	M	A	2021-09-09	10E8-GTKO 12mer	Protein	20	18Dec0119			SMNP	5 ug	SubQ_tail
363		SA2102	A-2356	A	2356	SA684	2021-04-06	M	A	2021-09-09	10E8-GTKO 12mer	Protein	20	18Dec0119			SMNP	5 ug	SubQ_tail
364		SA2102	A-2356	A	2356	SA684	2021-04-06	M	A	2021-09-09	10E8-GTKO 12mer	Protein	20	18Dec0119			SMNP	5 ug	SubQ_tail
365		SA2102	A-2356	A	2356	SA684	2021-04-06	M	A	2021-09-09	10E8-GTKO 12mer	Protein	20	18Dec0119			SMNP	5 ug	SubQ_tail
366		SA2102	A-2356	A	2356	SA684	2021-04-06	M	A	2021-09-09	10E8-GTKO 12mer	Protein	20	18Dec0119			SMNP	5 ug	SubQ_tail
367		SA2102	A-2356	A	2356	SA684	2021-04-06	M	A	2021-09-09	10E8-GTKO 12mer	Protein	20	18Dec0119			SMNP	5 ug	SubQ_tail
369		SA2102	A-2356	A	2356	SA684	2021-04-06	M	A	2021-09-09	10E8-GTKO 12mer	Protein	20	18Dec0119			SMNP	5 ug	SubQ_tail
370		SA2102	A-2356	A	2356	SA684	2021-04-06	M	A	2021-09-09	10E8-GTKO 12mer	Protein	20	18Dec0119			SMNP	5 ug	SubQ_tail
371		SA2102	A-2356	A	2356	SA684	2021-04-06	M	A	2021-09-09	10E8-GTKO 12mer	Protein	20	18Dec0119			SMNP	5 ug	SubQ_tail
374		SA2102	A-2356	A	2356	SA684	2021-04-06	M	A	2021-09-09	10E8-GTKO 12mer	Protein	20	18Dec0119			SMNP	5 ug	SubQ_tail
375		SA2102	A-2356	A	2356	SA684	2021-04-06	M	A	2021-09-09	10E8-GTKO 12mer	Protein	20	18Dec0119			SMNP	5 ug	SubQ_tail
376		SA2102	A-2356	A	2356	SA684	2021-04-06	M	A	2021-09-09	10E8-GTKO 12mer	Protein	20	18Dec0119			SMNP	5 ug	SubQ_tail
377		SA2102	A-2356	A	2356	SA684	2021-04-06	M	A	2021-09-09	10E8-GTKO 12mer	Protein	20	18Dec0119			SMNP	5 ug	SubQ_tail
378		SA2102	B-2342	B	2342	SA684	2021-03-06	F	B	2021-09-09	10E8-GT10 12mer	Protein	20	19Feb0047			SMNP	5 ug	SubQ_tail
379		SA2102	B-2342	B	2342	SA684	2021-03-06	F	B	2021-09-09	10E8-GT10 12mer	Protein	20	19Feb0047			SMNP	5 ug	SubQ_tail
380		SA2102	B-2342	B	2342	SA684	2021-03-06	F	B	2021-09-09	10E8-GT10 12mer	Protein	20	19Feb0047			SMNP	5 ug	SubQ_tail
381		SA2102	B-2342	B	2342	SA684	2021-03-06	F	B	2021-09-09	10E8-GT10 12mer	Protein	20	19Feb0047			SMNP	5 ug	SubQ_tail
382		SA2102	B-2342	B	2342	SA684	2021-03-06	F	B	2021-09-09	10E8-GT10 12mer	Protein	20	19Feb0047			SMNP	5 ug	SubQ_tail
384		SA2102	B-2342	B	2342	SA684	2021-03-06	F	B	2021-09-09	10E8-GT10 12mer	Protein	20	19Feb0047			SMNP	5 ug	SubQ_tail
385		SA2102	B-2342	B	2342	SA684	2021-03-06	F	B	2021-09-09	10E8-GT10 12mer	Protein	20	19Feb0047			SMNP	5 ug	SubQ_tail
386		SA2102	B-2342	B	2342	SA684	2021-03-06	F	B	2021-09-09	10E8-GT10 12mer	Protein	20	19Feb0047			SMNP	5 ug	SubQ_tail
387		SA2102	B-2342	B	2342	SA684	2021-03-06	F	B	2021-09-09	10E8-GT10 12mer	Protein	20	19Feb0047			SMNP	5 ug	SubQ_tail
388		SA2102	B-2342	B	2342	SA684	2021-03-06	F	B	2021-09-09	10E8-GT10 12mer	Protein	20	19Feb0047			SMNP	5 ug	SubQ_tail
389		SA2102	B-2342	B	2342	SA684	2021-03-06	F	B	2021-09-09	10E8-GT10 12mer	Protein	20	19Feb0047			SMNP	5 ug	SubQ_tail
390		SA2102	B-2342	B	2342	SA684	2021-03-06	F	B	2021-09-09	10E8-GT10 12mer	Protein	20	19Feb0047			SMNP	5 ug	SubQ_tail
391		SA2102	B-2342	B	2342	SA684	2021-03-06	F	B	2021-09-09	10E8-GT10 12mer	Protein	20	19Feb0047			SMNP	5 ug	SubQ_tail
392		SA2102	B-2342	B	2342	SA684	2021-03-06	F	B	2021-09-09	10E8-GT10 12mer	Protein	20	19Feb0047			SMNP	5 ug	SubQ_tail
393		SA2102	B-2342	B	2342	SA684	2021-03-06	F	B	2021-09-09	10E8-GT10 12mer	Protein	20	19Feb0047			SMNP	5 ug	SubQ_tail
394		SA2102	B-2342	B	2342	SA684	2021-03-06	F	B	2021-09-09	10E8-GT10 12mer	Protein	20	19Feb0047			SMNP	5 ug	SubQ_tail
395		SA2102	B-2342	B	2342	SA684	2021-03-06	F	B	2021-09-09	10E8-GT10 12mer	Protein	20	19Feb0047			SMNP	5 ug	SubQ_tail
396		SA2102	B-2342	B	2342	SA684	2021-03-06	F	B	2021-09-09	10E8-GT10 12mer	Protein	20	19Feb0047			SMNP	5 ug	SubQ_tail
397		SA2102	B-2342	B	2342	SA684	2021-03-06	F	B	2021-09-09	10E8-GT10 12mer	Protein	20	19Feb0047			SMNP	5 ug	SubQ_tail
398		SA2102	B-2342	B	2342	SA684	2021-03-06	F	B	2021-09-09	10E8-GT10 12mer	Protein	20	19Feb0047			SMNP	5 ug	SubQ_tail
399		SA2102	B-2342	B	2342	SA684	2021-03-06	F	B	2021-09-09	10E8-GT10 12mer	Protein	20	19Feb0047			SMNP	5 ug	SubQ_tail
400		SA2102	B-2342	B	2342	SA684	2021-03-06	F	B	2021-09-09	10E8-GT10 12mer	Protein	20	19Feb0047			SMNP	5 ug	SubQ_tail
401		SA2102	B-2342	B	2342	SA684	2021-03-06	F	B	2021-09-09	10E8-GT10 12mer	Protein	20	19Feb0047			SMNP	5 ug	SubQ_tail
402		SA2102	B-2342	B	2342	SA684	2021-03-06	F	B	2021-09-09	10E8-GT10 12mer	Protein	20	19Feb0047			SMNP	5 ug	SubQ_tail
403		SA2102	B-2342	B	2342	SA684	2021-03-06	F	B	2021-09-09	10E8-GT10 12mer	Protein	20	19Feb0047			SMNP	5 ug	SubQ_tail
404		SA2102	B-2342	B	2342	SA684	2021-03-06	F	B	2021-09-09	10E8-GT10 12mer	Protein	20	19Feb0047			SMNP	5 ug	SubQ_tail
405		SA2102	B-2342	B	2342	SA684	2021-03-06	F	B	2021-09-09	10E8-GT10 12mer	Protein	20	19Feb0047			SMNP	5 ug	SubQ_tail
406		SA2102	B-2342	B	2342	SA684	2021-03-06	F	B	2021-09-09	10E8-GT10 12mer	Protein	20	19Feb0047			SMNP	5 ug	SubQ_tail
407		SA2102	B-2342	B	2342	SA684	2021-03-06	F	B	2021-09-09	10E8-GT10 12mer	Protein	20	19Feb0047			SMNP	5 ug	SubQ_tail
408		SA2102	B-2342	B	2342	SA684	2021-03-06	F	B	2021-09-09	10E8-GT10 12mer	Protein	20	19Feb0047			SMNP	5 ug	SubQ_tail
409		SA2102	B-2342	B	2342	SA684	2021-03-06	F	B	2021-09-09	10E8-GT10 12mer	Protein	20	19Feb0047			SMNP	5 ug	SubQ_tail
410		SA2102	B-2342	B	2342	SA684	2021-03-06	F	B	2021-09-09	10E8-GT10 12mer	Protein	20	19Feb0047			SMNP	5 ug	SubQ_tail
411		SA2102	B-2342	B	2342	SA684	2021-03-06	F	B	2021-09-09	10E8-GT10 12mer	Protein	20	19Feb0047			SMNP	5 ug	SubQ_tail
412		SA2102	B-2342	B	2342	SA684	2021-03-06	F	B	2021-09-09	10E8-GT10 12mer	Protein	20	19Feb0047			SMNP	5 ug	SubQ_tail
413		SA2102	B-2342	B	2342	SA684	2021-03-06	F	B	2021-09-09	10E8-GT10 12mer	Protein	20	19Feb0047			SMNP	5 ug	SubQ_tail
414		SA2102	B-2342	B	2342	SA684	2021-03-06	F	B	2021-09-09	10E8-GT10 12mer	Protein	20	19Feb0047			SMNP	5 ug	SubQ_tail
415		SA2102	B-2342	B	2342	SA684	2021-03-06	F	B	2021-09-09	10E8-GT10 12mer	Protein	20	19Feb0047			SMNP	5 ug	SubQ_tail
416		SA2102	B-2342	B	2342	SA684	2021-03-06	F	B	2021-09-09	10E8-GT10 12mer	Protein	20	19Feb0047			SMNP	5 ug	SubQ_tail
417		SA2102	B-2342	B	2342	SA684	2021-03-06	F	B	2021-09-09	10E8-GT10 12mer	Protein	20	19Feb0047			SMNP	5 ug	SubQ_tail
418		SA2102	B-2342	B	2342	SA684	2021-03-06	F	B	2021-09-09	10E8-GT10 12mer	Protein	20	19Feb0047			SMNP	5 ug	SubQ_tail
419		SA2102	B-2342	B	2342	SA684	2021-03-06	F	B	2021-09-09	10E8-GT10 12mer	Protein	20	19Feb0047			SMNP	5 ug	SubQ_tail
420		SA2102	B-2342	B	2342	SA684	2021-03-06	F	B	2021-09-09	10E8-GT10 12mer	Protein	20	19Feb0047			SMNP	5 ug	SubQ_tail
421		SA2102	B-2342	B	2342	SA684	2021-03-06	F	B	2021-09-09	10E8-GT10 12mer	Protein	20	19Feb0047			SMNP	5 ug	SubQ_tail
423		SA2102	B-2342	B	2342	SA684	2021-03-06	F	B	2021-09-09	10E8-GT10 12mer	Protein	20	19Feb0047			SMNP	5 ug	SubQ_tail
424		SA2102	B-2342	B	2342	SA684	2021-03-06	F	B	2021-09-09	10E8-GT10 12mer	Protein	20	19Feb0047			SMNP	5 ug	SubQ_tail
425		SA2102	B-2342	B	2342	SA684	2021-03-06	F	B	2021-09-09	10E8-GT10 12mer	Protein	20	19Feb0047			SMNP	5 ug	SubQ_tail
426		SA2102	B-2342	B	2342	SA684	2021-03-06	F	B	2021-09-09	10E8-GT10 12mer	Protein	20	19Feb0047			SMNP	5 ug	SubQ_tail
427		SA2102	B-2342	B	2342	SA684	2021-03-06	F	B	2021-09-09	10E8-GT10 12mer	Protein	20	19Feb0047			SMNP	5 ug	SubQ_tail
428		SA2102	B-2342	B	2342	SA684	2021-03-06	F	B	2021-09-09	10E8-GT10 12mer	Protein	20	19Feb0047			SMNP	5 ug	SubQ_tail
429		SA2102	B-2342	B	2342	SA684	2021-03-06	F	B	2021-09-09	10E8-GT10 12mer	Protein	20	19Feb0047			SMNP	5 ug	SubQ_tail
430		SA2102	B-2342	B	2342	SA684	2021-03-06	F	B	2021-09-09	10E8-GT10 12mer	Protein	20	19Feb0047			SMNP	5 ug	SubQ_tail
431		SA2102	B-2342	B	2342	SA684	2021-03-06	F	B	2021-09-09	10E8-GT10 12mer	Protein	20	19Feb0047			SMNP	5 ug	SubQ_tail
432		SA2102	B-2342	B	2342	SA684	2021-03-06	F	B	2021-09-09	10E8-GT10 12mer	Protein	20	19Feb0047			SMNP	5 ug	SubQ_tail
433		SA2102	B-2342	B	2342	SA684	2021-03-06	F	B	2021-09-09	10E8-GT10 12mer	Protein	20	19Feb0047			SMNP	5 ug	SubQ_tail
434		SA2102	B-2342	B	2342	SA684	2021-03-06	F	B	2021-09-09	10E8-GT10 12mer	Protein	20	19Feb0047			SMNP	5 ug	SubQ_tail
435		SA2102	B-2342	B	2342	SA684	2021-03-06	F	B	2021-09-09	10E8-GT10 12mer	Protein	20	19Feb0047			SMNP	5 ug	SubQ_tail
436		SA2102	B-2342	B	2342	SA684	2021-03-06	F	B	2021-09-09	10E8-GT10 12mer	Protein	20	19Feb0047			SMNP	5 ug	SubQ_tail
437		SA2102	B-2342	B	2342	SA684	2021-03-06	F	B	2021-09-09	10E8-GT10 12mer	Protein	20	19Feb0047			SMNP	5 ug	SubQ_tail
438		SA2102	B-2342	B	2342	SA684	2021-03-06	F	B	2021-09-09	10E8-GT10 12mer	Protein	20	19Feb0047			SMNP	5 ug	SubQ_tail
440		SA2102	B-2342	B	2342	SA684	2021-03-06	F	B	2021-09-09	10E8-GT10 12mer	Protein	20	19Feb0047			SMNP	5 ug	SubQ_tail
441		SA2102	B-2342	B	2342	SA684	2021-03-06	F	B	2021-09-09	10E8-GT10 12mer	Protein	20	19Feb0047			SMNP	5 ug	SubQ_tail
442		SA2102	B-2342	B	2342	SA684	2021-03-06	F	B	2021-09-09	10E8-GT10 12mer	Protein	20	19Feb0047			SMNP	5 ug	SubQ_tail
443		SA2102	B-2342	B	2342	SA684	2021-03-06	F	B	2021-09-09	10E8-GT10 12mer	Protein	20	19Feb0047			SMNP	5 ug	SubQ_tail
444		SA2102	B-2342	B	2342	SA684	2021-03-06	F	B	2021-09-09	10E8-GT10 12mer	Protein	20	19Feb0047			SMNP	5 ug	SubQ_tail
445		SA2102	B-2342	B	2342	SA684	2021-03-06	F	B	2021-09-09	10E8-GT10 12mer	Protein	20	19Feb0047			SMNP	5 ug	SubQ_tail
446		SA2102	B-2342	B	2342	SA684	2021-03-06	F	B	2021-09-09	10E8-GT10 12mer	Protein	20	19Feb0047			SMNP	5 ug	SubQ_tail
447		SA2102	B-2342	B	2342	SA684	2021-03-06	F	B	2021-09-09	10E8-GT10 12mer	Protein	20	19Feb0047			SMNP	5 ug	SubQ_tail
448		SA2102	B-2342	B	2342	SA684	2021-03-06	F	B	2021-09-09	10E8-GT10 12mer	Protein	20	19Feb0047			SMNP	5 ug	SubQ_tail
449		SA2102	B-2342	B	2342	SA684	2021-03-06	F	B	2021-09-09	10E8-GT10 12mer	Protein	20	19Feb0047			SMNP	5 ug	SubQ_tail
450		SA2102	B-2342	B	2342	SA684	2021-03-06	F	B	2021-09-09	10E8-GT10 12mer	Protein	20	19Feb0047			SMNP	5 ug	SubQ_tail
451		SA2102	B-2342	B	2342	SA684	2021-03-06	F	B	2021-09-09	10E8-GT10 12mer	Protein	20	19Feb0047			SMNP	5 ug	SubQ_tail
452		SA2102	B-2342	B	2342	SA684	2021-03-06	F	B	2021-09-09	10E8-GT10 12mer	Protein	20	19Feb0047			SMNP	5 ug	SubQ_tail
453		SA2102	B-2342	B	2342	SA684	2021-03-06	F	B	2021-09-09	10E8-GT10 12mer	Protein	20	19Feb0047			SMNP	5 ug	SubQ_tail
454		SA2102	B-2342	B	2342	SA684	2021-03-06	F	B	2021-09-09	10E8-GT10 12mer	Protein	20	19Feb0047			SMNP	5 ug	SubQ_tail
455		SA2102	B-2342	B	2342	SA684	2021-03-06	F	B	2021-09-09	10E8-GT10 12mer	Protein	20	19Feb0047			SMNP	5 ug	SubQ_tail
456		SA2102	B-2342	B	2342	SA684	2021-03-06	F	B	2021-09-09	10E8-GT10 12mer	Protein	20	19Feb0047			SMNP	5 ug	SubQ_tail
457		SA2102	B-2342	B	2342	SA684	2021-03-06	F	B	2021-09-09	10E8-GT10 12mer	Protein	20	19Feb0047			SMNP	5 ug	SubQ_tail
458		SA2102	B-2342	B	2342	SA684	2021-03-06	F	B	2021-09-09	10E8-GT10 12mer	Protein	20	19Feb0047			SMNP	5 ug	SubQ_tail
459		SA2102	B-2342	B	2342	SA684	2021-03-06	F	B	2021-09-09	10E8-GT10 12mer	Protein	20	19Feb0047			SMNP	5 ug	SubQ_tail
460		SA2102	B-2342	B	2342	SA684	2021-03-06	F	B	2021-09-09	10E8-GT10 12mer	Protein	20	19Feb0047			SMNP	5 ug	SubQ_tail
461		SA2102	B-2342	B	2342	SA684	2021-03-06	F	B	2021-09-09	10E8-GT10 12mer	Protein	20	19Feb0047			SMNP	5 ug	SubQ_tail
462		SA2102	B-2342	B	2342	SA684	2021-03-06	F	B	2021-09-09	10E8-GT10 12mer	Protein	20	19Feb0047			SMNP	5 ug	SubQ_tail
463		SA2102	B-2342	B	2342	SA684	2021-03-06	F	B	2021-09-09	10E8-GT10 12mer	Protein	20	19Feb0047			SMNP	5 ug	SubQ_tail
464		SA2102	B-2342	B	2342	SA684	2021-03-06	F	B	2021-09-09	10E8-GT10 12mer	Protein	20	19Feb0047			SMNP	5 ug	SubQ_tail
465		SA2102	B-2342	B	2342	SA684	2021-03-06	F	B	2021-09-09	10E8-GT10 12mer	Protein	20	19Feb0047			SMNP	5 ug	SubQ_tail
466		SA2102	B-2342	B	2342	SA684	2021-03-06	F	B	2021-09-09	10E8-GT10 12mer	Protein	20	19Feb0047			SMNP	5 ug	SubQ_tail
467		SA2102	B-2342	B	2342	SA684	2021-03-06	F	B	2021-09-09	10E8-GT10 12mer	Protein	20	19Feb0047			SMNP	5 ug	SubQ_tail
468		SA2102	B-2342	B	2342	SA684	2021-03-06	F	B	2021-09-09	10E8-GT10 12mer	Protein	20	19Feb0047			SMNP	5 ug	SubQ_tail
469		SA2102	B-2342	B	2342	SA684	2021-03-06	F	B	2021-09-09	10E8-GT10 12mer	Protein	20	19Feb0047			SMNP	5 ug	SubQ_tail
471		SA2102	B-2342	B	2342	SA684	2021-03-06	F	B	2021-09-09	10E8-GT10 12mer	Protein	20	19Feb0047			SMNP	5 ug	SubQ_tail
473		SA2102	B-2342	B	2342	SA684	2021-03-06	F	B	2021-09-09	10E8-GT10 12mer	Protein	20	19Feb0047			SMNP	5 ug	SubQ_tail
474		SA2102	B-2342	B	2342	SA684	2021-03-06	F	B	2021-09-09	10E8-GT10 12mer	Protein	20	19Feb0047			SMNP	5 ug	SubQ_tail
475		SA2102	B-2342	B	2342	SA684	2021-03-06	F	B	2021-09-09	10E8-GT10 12mer	Protein	20	19Feb0047			SMNP	5 ug	SubQ_tail
476		SA2102	B-2342	B	2342	SA684	2021-03-06	F	B	2021-09-09	10E8-GT10 12mer	Protein	20	19Feb0047			SMNP	5 ug	SubQ_tail
477		SA2102	B-2342	B	2342	SA684	2021-03-06	F	B	2021-09-09	10E8-GT10 12mer	Protein	20	19Feb0047			SMNP	5 ug	SubQ_tail
478		SA2102	B-2342	B	2342	SA684	2021-03-06	F	B	2021-09-09	10E8-GT10 12mer	Protein	20	19Feb0047			SMNP	5 ug	SubQ_tail
479		SA2102	B-2342	B	2342	SA684	2021-03-06	F	B	2021-09-09	10E8-GT10 12mer	Protein	20	19Feb0047			SMNP	5 ug	SubQ_tail
480		SA2102	B-2342	B	2342	SA684	2021-03-06	F	B	2021-09-09	10E8-GT10 12mer	Protein	20	19Feb0047			SMNP	5 ug	SubQ_tail
481		SA2102	B-2342	B	2342	SA684	2021-03-06	F	B	2021-09-09	10E8-GT10 12mer	Protein	20	19Feb0047			SMNP	5 ug	SubQ_tail
482		SA2102	B-2342	B	2342	SA684	2021-03-06	F	B	2021-09-09	10E8-GT10 12mer	Protein	20	19Feb0047			SMNP	5 ug	SubQ_tail
484		SA2102	B-2342	B	2342	SA684	2021-03-06	F	B	2021-09-09	10E8-GT10 12mer	Protein	20	19Feb0047			SMNP	5 ug	SubQ_tail
485		SA2102	B-2342	B	2342	SA684	2021-03-06	F	B	2021-09-09	10E8-GT10 12mer	Protein	20	19Feb0047			SMNP	5 ug	SubQ_tail
486		SA2102	B-2342	B	2342	SA684	2021-03-06	F	B	2021-09-09	10E8-GT10 12mer	Protein	20	19Feb0047			SMNP	5 ug	SubQ_tail
487		SA2102	B-2342	B	2342	SA684	2021-03-06	F	B	2021-09-09	10E8-GT10 12mer	Protein	20	19Feb0047			SMNP	5 ug	SubQ_tail
488		SA2102	B-2342	B	2342	SA684	2021-03-06	F	B	2021-09-09	10E8-GT10 12mer	Protein	20	19Feb0047			SMNP	5 ug	SubQ_tail
489		SA2102	B-2342	B	2342	SA684	2021-03-06	F	B	2021-09-09	10E8-GT10 12mer	Protein	20	19Feb0047			SMNP	5 ug	SubQ_tail
490		SA2102	B-2342	B	2342	SA684	2021-03-06	F	B	2021-09-09	10E8-GT10 12mer	Protein	20	19Feb0047			SMNP	5 ug	SubQ_tail
491		SA2102	B-2342	B	2342	SA684	2021-03-06	F	B	2021-09-09	10E8-GT10 12mer	Protein	20	19Feb0047			SMNP	5 ug	SubQ_tail
492		SA2102	B-2342	B	2342	SA684	2021-03-06	F	B	2021-09-09	10E8-GT10 12mer	Protein	20	19Feb0047			SMNP	5 ug	SubQ_tail
493		SA2102	B-2342	B	2342	SA684	2021-03-06	F	B	2021-09-09	10E8-GT10 12mer	Protein	20	19Feb0047			SMNP	5 ug	SubQ_tail
494		SA2102	B-2342	B	2342	SA684	2021-03-06	F	B	2021-09-09	10E8-GT10 12mer	Protein	20	19Feb0047			SMNP	5 ug	SubQ_tail
495		SA2102	B-2342	B	2342	SA684	2021-03-06	F	B	2021-09-09	10E8-GT10 12mer	Protein	20	19Feb0047			SMNP	5 ug	SubQ_tail
496		SA2102	B-2342	B	2342	SA684	2021-03-06	F	B	2021-09-09	10E8-GT10 12mer	Protein	20	19Feb0047			SMNP	5 ug	SubQ_tail
497		SA2102	B-2342	B	2342	SA684	2021-03-06	F	B	2021-09-09	10E8-GT10 12mer	Protein	20	19Feb0047			SMNP	5 ug	SubQ_tail
498		SA2102	B-2342	B	2342	SA684	2021-03-06	F	B	2021-09-09	10E8-GT10 12mer	Protein	20	19Feb0047			SMNP	5 ug	SubQ_tail
499		SA2102	B-2342	B	2342	SA684	2021-03-06	F	B	2021-09-09	10E8-GT10 12mer	Protein	20	19Feb0047			SMNP	5 ug	SubQ_tail
500		SA2102	B-2342	B	2342	SA684	2021-03-06	F	B	2021-09-09	10E8-GT10 12mer	Protein	20	19Feb0047			SMNP	5 ug	SubQ_tail
501		SA2102	B-2342	B	2342	SA684	2021-03-06	F	B	2021-09-09	10E8-GT10 12mer	Protein	20	19Feb0047			SMNP	5 ug	SubQ_tail
502		SA2102	B-2342	B	2342	SA684	2021-03-06	F	B	2021-09-09	10E8-GT10 12mer	Protein	20	19Feb0047			SMNP	5 ug	SubQ_tail
503		SA2102	B-2342	B	2342	SA684	2021-03-06	F	B	2021-09-09	10E8-GT10 12mer	Protein	20	19Feb0047			SMNP	5 ug	SubQ_tail
504		SA2102	B-2342	B	2342	SA684	2021-03-06	F	B	2021-09-09	10E8-GT10 12mer	Protein	20	19Feb0047			SMNP	5 ug	SubQ_tail
505		SA2102	B-2342	B	2342	SA684	2021-03-06	F	B	2021-09-09	10E8-GT10 12mer	Protein	20	19Feb0047			SMNP	5 ug	SubQ_tail
506		SA2102	B-2342	B	2342	SA684	2021-03-06	F	B	2021-09-09	10E8-GT10 12mer	Protein	20	19Feb0047			SMNP	5 ug	SubQ_tail
507		SA2102	B-2342	B	2342	SA684	2021-03-06	F	B	2021-09-09	10E8-GT10 12mer	Protein	20	19Feb0047			SMNP	5 ug	SubQ_tail
508		SA2102	B-2342	B	2342	SA684	2021-03-06	F	B	2021-09-09	10E8-GT10 12mer	Protein	20	19Feb0047			SMNP	5 ug	SubQ_tail
509		SA2102	B-2342	B	2342	SA684	2021-03-06	F	B	2021-09-09	10E8-GT10 12mer	Protein	20	19Feb0047			SMNP	5 ug	SubQ_tail
510		SA2102	B-2342	B	2342	SA684	2021-03-06	F	B	2021-09-09	10E8-GT10 12mer	Protein	20	19Feb0047			SMNP	5 ug	SubQ_tail
511		SA2102	B-2342	B	2342	SA684	2021-03-06	F	B	2021-09-09	10E8-GT10 12mer	Protein	20	19Feb0047			SMNP	5 ug	SubQ_tail
512		SA2102	B-2342	B	2342	SA684	2021-03-06	F	B	2021-09-09	10E8-GT10 12mer	Protein	20	19Feb0047			SMNP	5 ug	SubQ_tail
513		SA2102	B-2342	B	2342	SA684	2021-03-06	F	B	2021-09-09	10E8-GT10 12mer	Protein	20	19Feb0047			SMNP	5 ug	SubQ_tail
514		SA2102	B-2342	B	2342	SA684	2021-03-06	F	B	2021-09-09	10E8-GT10 12mer	Protein	20	19Feb0047			SMNP	5 ug	SubQ_tail
515		SA2102	B-2342	B	2342	SA684	2021-03-06	F	B	2021-09-09	10E8-GT10 12mer	Protein	20	19Feb0047			SMNP	5 ug	SubQ_tail
516		SA2102	B-2342	B	2342	SA684	2021-03-06	F	B	2021-09-09	10E8-GT10 12mer	Protein	20	19Feb0047			SMNP	5 ug	SubQ_tail
517		SA2102	B-2342	B	2342	SA684	2021-03-06	F	B	2021-09-09	10E8-GT10 12mer	Protein	20	19Feb0047			SMNP	5 ug	SubQ_tail
518		SA2102	B-2342	B	2342	SA684	2021-03-06	F	B	2021-09-09	10E8-GT10 12mer	Protein	20	19Feb0047			SMNP	5 ug	SubQ_tail
519		SA2102	B-2342	B	2342	SA684	2021-03-06	F	B	2021-09-09	10E8-GT10 12mer	Protein	20	19Feb0047			SMNP	5 ug	SubQ_tail
520		SA2102	B-2342	B	2342	SA684	2021-03-06	F	B	2021-09-09	10E8-GT10 12mer	Protein	20	19Feb0047			SMNP	5 ug	SubQ_tail
521		SA2102	B-2342	B	2342	SA684	2021-03-06	F	B	2021-09-09	10E8-GT10 12mer	Protein	20	19Feb0047			SMNP	5 ug	SubQ_tail
522		SA2102	B-2342	B	2342	SA684	2021-03-06	F	B	2021-09-09	10E8-GT10 12mer	Protein	20	19Feb0047			SMNP	5 ug	SubQ_tail
523		SA2102	B-2342	B	2342	SA684	2021-03-06	F	B	2021-09-09	10E8-GT10 12mer	Protein	20	19Feb0047			SMNP	5 ug	SubQ_tail
524		SA2102	B-2342	B	2342	SA684	2021-03-06	F	B	2021-09-09	10E8-GT10 12mer	Protein	20	19Feb0047			SMNP	5 ug	SubQ_tail
525		SA2102	B-2342	B	2342	SA684	2021-03-06	F	B	2021-09-09	10E8-GT10 12mer	Protein	20	19Feb0047			SMNP	5 ug	SubQ_tail
526		SA2102	B-2342	B	2342	SA684	2021-03-06	F	B	2021-09-09	10E8-GT10 12mer	Protein	20	19Feb0047			SMNP	5 ug	SubQ_tail
527		SA2102	B-2342	B	2342	SA684	2021-03-06	F	B	2021-09-09	10E8-GT10 12mer	Protein	20	19Feb0047			SMNP	5 ug	SubQ_tail
528		SA2102	B-2342	B	2342	SA684	2021-03-06	F	B	2021-09-09	10E8-GT10 12mer	Protein	20	19Feb0047			SMNP	5 ug	SubQ_tail
529		SA2102	B-2342	B	2342	SA684	2021-03-06	F	B	2021-09-09	10E8-GT10 12mer	Protein	20	19Feb0047			SMNP	5 ug	SubQ_tail
530		SA2102	B-2342	B	2342	SA684	2021-03-06	F	B	2021-09-09	10E8-GT10 12mer	Protein	20	19Feb0047			SMNP	5 ug	SubQ_tail
531		SA2102	B-2342	B	2342	SA684	2021-03-06	F	B	2021-09-09	10E8-GT10 12mer	Protein	20	19Feb0047			SMNP	5 ug	SubQ_tail
532		SA2102	B-2342	B	2342	SA684	2021-03-06	F	B	2021-09-09	10E8-GT10 12mer	Protein	20	19Feb0047			SMNP	5 ug	SubQ_tail
533		SA2102	B-2342	B	2342	SA684	2021-03-06	F	B	2021-09-09	10E8-GT10 12mer	Protein	20	19Feb0047			SMNP	5 ug	SubQ_tail
534		SA2102	B-2342	B	2342	SA684	2021-03-06	F	B	2021-09-09	10E8-GT10 12mer	Protein	20	19Feb0047			SMNP	5 ug	SubQ_tail
535		SA2102	B-2342	B	2342	SA684	2021-03-06	F	B	2021-09-09	10E8-GT10 12mer	Protein	20	19Feb0047			SMNP	5 ug	SubQ_tail
536		SA2102	B-2342	B	2342	SA684	2021-03-06	F	B	2021-09-09	10E8-GT10 12mer	Protein	20	19Feb0047			SMNP	5 ug	SubQ_tail
537		SA2102	B-2342	B	2342	SA684	2021-03-06	F	B	2021-09-09	10E8-GT10 12mer	Protein	20	19Feb0047			SMNP	5 ug	SubQ_tail
538		SA2102	B-2342	B	2342	SA684	2021-03-06	F	B	2021-09-09	10E8-GT10 12mer	Protein	20	19Feb0047			SMNP	5 ug	SubQ_tail
539		SA2102	B-2342	B	2342	SA684	2021-03-06	F	B	2021-09-09	10E8-GT10 12mer	Protein	20	19Feb0047			SMNP	5 ug	SubQ_tail
540		SA2102	B-2342	B	2342	SA684	2021-03-06	F	B	2021-09-09	10E8-GT10 12mer	Protein	20	19Feb0047			SMNP	5 ug	SubQ_tail
542		SA2102	B-2342	B	2342	SA684	2021-03-06	F	B	2021-09-09	10E8-GT10 12mer	Protein	20	19Feb0047			SMNP	5 ug	SubQ_tail
543		SA2102	B-2342	B	2342	SA684	2021-03-06	F	B	2021-09-09	10E8-GT10 12mer	Protein	20	19Feb0047			SMNP	5 ug	SubQ_tail
544		SA2102	B-2342	B	2342	SA684	2021-03-06	F	B	2021-09-09	10E8-GT10 12mer	Protein	20	19Feb0047			SMNP	5 ug	SubQ_tail
546		SA2102	B-2342	B	2342	SA684	2021-03-06	F	B	2021-09-09	10E8-GT10 12mer	Protein	20	19Feb0047			SMNP	5 ug	SubQ_tail
547		SA2102	B-2342	B	2342	SA684	2021-03-06	F	B	2021-09-09	10E8-GT10 12mer	Protein	20	19Feb0047			SMNP	5 ug	SubQ_tail
548		SA2102	B-2342	B	2342	SA684	2021-03-06	F	B	2021-09-09	10E8-GT10 12mer	Protein	20	19Feb0047			SMNP	5 ug	SubQ_tail
549		SA2102	B-2342	B	2342	SA684	2021-03-06	F	B	2021-09-09	10E8-GT10 12mer	Protein	20	19Feb0047			SMNP	5 ug	SubQ_tail
550		SA2102	B-2342	B	2342	SA684	2021-03-06	F	B	2021-09-09	10E8-GT10 12mer	Protein	20	19Feb0047			SMNP	5 ug	SubQ_tail
551		SA2102	B-2342	B	2342	SA684	2021-03-06	F	B	2021-09-09	10E8-GT10 12mer	Protein	20	19Feb0047			SMNP	5 ug	SubQ_tail
552		SA2102	B-2342	B	2342	SA684	2021-03-06	F	B	2021-09-09	10E8-GT10 12mer	Protein	20	19Feb0047			SMNP	5 ug	SubQ_tail
553		SA2102	B-2342	B	2342	SA684	2021-03-06	F	B	2021-09-09	10E8-GT10 12mer	Protein	20	19Feb0047			SMNP	5 ug	SubQ_tail
554		SA2102	B-2342	B	2342	SA684	2021-03-06	F	B	2021-09-09	10E8-GT10 12mer	Protein	20	19Feb0047			SMNP	5 ug	SubQ_tail
555		SA2102	B-2342	B	2342	SA684	2021-03-06	F	B	2021-09-09	10E8-GT10 12mer	Protein	20	19Feb0047			SMNP	5 ug	SubQ_tail
556		SA2102	B-2342	B	2342	SA684	2021-03-06	F	B	2021-09-09	10E8-GT10 12mer	Protein	20	19Feb0047			SMNP	5 ug	SubQ_tail
557		SA2102	B-2342	B	2342	SA684	2021-03-06	F	B	2021-09-09	10E8-GT10 12mer	Protein	20	19Feb0047			SMNP	5 ug	SubQ_tail
558		SA2102	B-2342	B	2342	SA684	2021-03-06	F	B	2021-09-09	10E8-GT10 12mer	Protein	20	19Feb0047			SMNP	5 ug	SubQ_tail
559		SA2102	B-2342	B	2342	SA684	2021-03-06	F	B	2021-09-09	10E8-GT10 12mer	Protein	20	19Feb0047			SMNP	5 ug	SubQ_tail
560		SA2102	B-2342	B	2342	SA684	2021-03-06	F	B	2021-09-09	10E8-GT10 12mer	Protein	20	19Feb0047			SMNP	5 ug	SubQ_tail
561		SA2102	B-2342	B	2342	SA684	2021-03-06	F	B	2021-09-09	10E8-GT10 12mer	Protein	20	19Feb0047			SMNP	5 ug	SubQ_tail
562		SA2102	B-2342	B	2342	SA684	2021-03-06	F	B	2021-09-09	10E8-GT10 12mer	Protein	20	19Feb0047			SMNP	5 ug	SubQ_tail
563		SA2102	B-2342	B	2342	SA684	2021-03-06	F	B	2021-09-09	10E8-GT10 12mer	Protein	20	19Feb0047			SMNP	5 ug	SubQ_tail
564		SA2102	B-2342	B	2342	SA684	2021-03-06	F	B	2021-09-09	10E8-GT10 12mer	Protein	20	19Feb0047			SMNP	5 ug	SubQ_tail
565		SA2102	B-2342	B	2342	SA684	2021-03-06	F	B	2021-09-09	10E8-GT10 12mer	Protein	20	19Feb0047			SMNP	5 ug	SubQ_tail
566		SA2102	B-2342	B	2342	SA684	2021-03-06	F	B	2021-09-09	10E8-GT10 12mer	Protein	20	19Feb0047			SMNP	5 ug	SubQ_tail
567		SA2102	B-2346	B	2346	SA684	2021-03-06	F	B	2021-09-09	10E8-GT10 12mer	Protein	20	19Feb0047			SMNP	5 ug	SubQ_tail
568		SA2102	B-2346	B	2346	SA684	2021-03-06	F	B	2021-09-09	10E8-GT10 12mer	Protein	20	19Feb0047			SMNP	5 ug	SubQ_tail
569		SA2102	B-2346	B	2346	SA684	2021-03-06	F	B	2021-09-09	10E8-GT10 12mer	Protein	20	19Feb0047			SMNP	5 ug	SubQ_tail
570		SA2102	B-2346	B	2346	SA684	2021-03-06	F	B	2021-09-09	10E8-GT10 12mer	Protein	20	19Feb0047			SMNP	5 ug	SubQ_tail
571		SA2102	B-2346	B	2346	SA684	2021-03-06	F	B	2021-09-09	10E8-GT10 12mer	Protein	20	19Feb0047			SMNP	5 ug	SubQ_tail
572		SA2102	B-2346	B	2346	SA684	2021-03-06	F	B	2021-09-09	10E8-GT10 12mer	Protein	20	19Feb0047			SMNP	5 ug	SubQ_tail
573		SA2102	B-2346	B	2346	SA684	2021-03-06	F	B	2021-09-09	10E8-GT10 12mer	Protein	20	19Feb0047			SMNP	5 ug	SubQ_tail
574		SA2102	B-2346	B	2346	SA684	2021-03-06	F	B	2021-09-09	10E8-GT10 12mer	Protein	20	19Feb0047			SMNP	5 ug	SubQ_tail
575		SA2102	B-2346	B	2346	SA684	2021-03-06	F	B	2021-09-09	10E8-GT10 12mer	Protein	20	19Feb0047			SMNP	5 ug	SubQ_tail
576		SA2102	B-2346	B	2346	SA684	2021-03-06	F	B	2021-09-09	10E8-GT10 12mer	Protein	20	19Feb0047			SMNP	5 ug	SubQ_tail
577		SA2102	B-2346	B	2346	SA684	2021-03-06	F	B	2021-09-09	10E8-GT10 12mer	Protein	20	19Feb0047			SMNP	5 ug	SubQ_tail
578		SA2102	B-2346	B	2346	SA684	2021-03-06	F	B	2021-09-09	10E8-GT10 12mer	Protein	20	19Feb0047			SMNP	5 ug	SubQ_tail
579		SA2102	B-2346	B	2346	SA684	2021-03-06	F	B	2021-09-09	10E8-GT10 12mer	Protein	20	19Feb0047			SMNP	5 ug	SubQ_tail
580		SA2102	B-2346	B	2346	SA684	2021-03-06	F	B	2021-09-09	10E8-GT10 12mer	Protein	20	19Feb0047			SMNP	5 ug	SubQ_tail
581		SA2102	B-2346	B	2346	SA684	2021-03-06	F	B	2021-09-09	10E8-GT10 12mer	Protein	20	19Feb0047			SMNP	5 ug	SubQ_tail
582		SA2102	B-2346	B	2346	SA684	2021-03-06	F	B	2021-09-09	10E8-GT10 12mer	Protein	20	19Feb0047			SMNP	5 ug	SubQ_tail
583		SA2102	B-2346	B	2346	SA684	2021-03-06	F	B	2021-09-09	10E8-GT10 12mer	Protein	20	19Feb0047			SMNP	5 ug	SubQ_tail
584		SA2102	B-2346	B	2346	SA684	2021-03-06	F	B	2021-09-09	10E8-GT10 12mer	Protein	20	19Feb0047			SMNP	5 ug	SubQ_tail
585		SA2102	B-2346	B	2346	SA684	2021-03-06	F	B	2021-09-09	10E8-GT10 12mer	Protein	20	19Feb0047			SMNP	5 ug	SubQ_tail
586		SA2102	B-2346	B	2346	SA684	2021-03-06	F	B	2021-09-09	10E8-GT10 12mer	Protein	20	19Feb0047			SMNP	5 ug	SubQ_tail
587		SA2102	B-2346	B	2346	SA684	2021-03-06	F	B	2021-09-09	10E8-GT10 12mer	Protein	20	19Feb0047			SMNP	5 ug	SubQ_tail
588		SA2102	B-2346	B	2346	SA684	2021-03-06	F	B	2021-09-09	10E8-GT10 12mer	Protein	20	19Feb0047			SMNP	5 ug	SubQ_tail
589		SA2102	B-2346	B	2346	SA684	2021-03-06	F	B	2021-09-09	10E8-GT10 12mer	Protein	20	19Feb0047			SMNP	5 ug	SubQ_tail
590		SA2102	B-2346	B	2346	SA684	2021-03-06	F	B	2021-09-09	10E8-GT10 12mer	Protein	20	19Feb0047			SMNP	5 ug	SubQ_tail
591		SA2102	B-2346	B	2346	SA684	2021-03-06	F	B	2021-09-09	10E8-GT10 12mer	Protein	20	19Feb0047			SMNP	5 ug	SubQ_tail
592		SA2102	B-2346	B	2346	SA684	2021-03-06	F	B	2021-09-09	10E8-GT10 12mer	Protein	20	19Feb0047			SMNP	5 ug	SubQ_tail
593		SA2102	B-2346	B	2346	SA684	2021-03-06	F	B	2021-09-09	10E8-GT10 12mer	Protein	20	19Feb0047			SMNP	5 ug	SubQ_tail
594		SA2102	B-2346	B	2346	SA684	2021-03-06	F	B	2021-09-09	10E8-GT10 12mer	Protein	20	19Feb0047			SMNP	5 ug	SubQ_tail
595		SA2102	B-2346	B	2346	SA684	2021-03-06	F	B	2021-09-09	10E8-GT10 12mer	Protein	20	19Feb0047			SMNP	5 ug	SubQ_tail
596		SA2102	B-2346	B	2346	SA684	2021-03-06	F	B	2021-09-09	10E8-GT10 12mer	Protein	20	19Feb0047			SMNP	5 ug	SubQ_tail
597		SA2102	B-2346	B	2346	SA684	2021-03-06	F	B	2021-09-09	10E8-GT10 12mer	Protein	20	19Feb0047			SMNP	5 ug	SubQ_tail
598		SA2102	B-2346	B	2346	SA684	2021-03-06	F	B	2021-09-09	10E8-GT10 12mer	Protein	20	19Feb0047			SMNP	5 ug	SubQ_tail
599		SA2102	B-2346	B	2346	SA684	2021-03-06	F	B	2021-09-09	10E8-GT10 12mer	Protein	20	19Feb0047			SMNP	5 ug	SubQ_tail
600		SA2102	B-2346	B	2346	SA684	2021-03-06	F	B	2021-09-09	10E8-GT10 12mer	Protein	20	19Feb0047			SMNP	5 ug	SubQ_tail
601		SA2102	B-2346	B	2346	SA684	2021-03-06	F	B	2021-09-09	10E8-GT10 12mer	Protein	20	19Feb0047			SMNP	5 ug	SubQ_tail
602		SA2102	B-2346	B	2346	SA684	2021-03-06	F	B	2021-09-09	10E8-GT10 12mer	Protein	20	19Feb0047			SMNP	5 ug	SubQ_tail
603		SA2102	B-2346	B	2346	SA684	2021-03-06	F	B	2021-09-09	10E8-GT10 12mer	Protein	20	19Feb0047			SMNP	5 ug	SubQ_tail
604		SA2102	B-2346	B	2346	SA684	2021-03-06	F	B	2021-09-09	10E8-GT10 12mer	Protein	20	19Feb0047			SMNP	5 ug	SubQ_tail
605		SA2102	B-2346	B	2346	SA684	2021-03-06	F	B	2021-09-09	10E8-GT10 12mer	Protein	20	19Feb0047			SMNP	5 ug	SubQ_tail
606		SA2102	B-2346	B	2346	SA684	2021-03-06	F	B	2021-09-09	10E8-GT10 12mer	Protein	20	19Feb0047			SMNP	5 ug	SubQ_tail
607		SA2102	B-2346	B	2346	SA684	2021-03-06	F	B	2021-09-09	10E8-GT10 12mer	Protein	20	19Feb0047			SMNP	5 ug	SubQ_tail
608		SA2102	B-2346	B	2346	SA684	2021-03-06	F	B	2021-09-09	10E8-GT10 12mer	Protein	20	19Feb0047			SMNP	5 ug	SubQ_tail
609		SA2102	B-2346	B	2346	SA684	2021-03-06	F	B	2021-09-09	10E8-GT10 12mer	Protein	20	19Feb0047			SMNP	5 ug	SubQ_tail
610		SA2102	B-2346	B	2346	SA684	2021-03-06	F	B	2021-09-09	10E8-GT10 12mer	Protein	20	19Feb0047			SMNP	5 ug	SubQ_tail
611		SA2102	B-2346	B	2346	SA684	2021-03-06	F	B	2021-09-09	10E8-GT10 12mer	Protein	20	19Feb0047			SMNP	5 ug	SubQ_tail
612		SA2102	B-2346	B	2346	SA684	2021-03-06	F	B	2021-09-09	10E8-GT10 12mer	Protein	20	19Feb0047			SMNP	5 ug	SubQ_tail
613		SA2102	B-2346	B	2346	SA684	2021-03-06	F	B	2021-09-09	10E8-GT10 12mer	Protein	20	19Feb0047			SMNP	5 ug	SubQ_tail
614		SA2102	B-2346	B	2346	SA684	2021-03-06	F	B	2021-09-09	10E8-GT10 12mer	Protein	20	19Feb0047			SMNP	5 ug	SubQ_tail
616		SA2102	B-2346	B	2346	SA684	2021-03-06	F	B	2021-09-09	10E8-GT10 12mer	Protein	20	19Feb0047			SMNP	5 ug	SubQ_tail
617		SA2102	B-2346	B	2346	SA684	2021-03-06	F	B	2021-09-09	10E8-GT10 12mer	Protein	20	19Feb0047			SMNP	5 ug	SubQ_tail
618		SA2102	B-2346	B	2346	SA684	2021-03-06	F	B	2021-09-09	10E8-GT10 12mer	Protein	20	19Feb0047			SMNP	5 ug	SubQ_tail
619		SA2102	B-2346	B	2346	SA684	2021-03-06	F	B	2021-09-09	10E8-GT10 12mer	Protein	20	19Feb0047			SMNP	5 ug	SubQ_tail
620		SA2102	B-2346	B	2346	SA684	2021-03-06	F	B	2021-09-09	10E8-GT10 12mer	Protein	20	19Feb0047			SMNP	5 ug	SubQ_tail
621		SA2102	B-2346	B	2346	SA684	2021-03-06	F	B	2021-09-09	10E8-GT10 12mer	Protein	20	19Feb0047			SMNP	5 ug	SubQ_tail
622		SA2102	B-2346	B	2346	SA684	2021-03-06	F	B	2021-09-09	10E8-GT10 12mer	Protein	20	19Feb0047			SMNP	5 ug	SubQ_tail
623		SA2102	B-2346	B	2346	SA684	2021-03-06	F	B	2021-09-09	10E8-GT10 12mer	Protein	20	19Feb0047			SMNP	5 ug	SubQ_tail
624		SA2102	B-2346	B	2346	SA684	2021-03-06	F	B	2021-09-09	10E8-GT10 12mer	Protein	20	19Feb0047			SMNP	5 ug	SubQ_tail
625		SA2102	B-2346	B	2346	SA684	2021-03-06	F	B	2021-09-09	10E8-GT10 12mer	Protein	20	19Feb0047			SMNP	5 ug	SubQ_tail
626		SA2102	B-2346	B	2346	SA684	2021-03-06	F	B	2021-09-09	10E8-GT10 12mer	Protein	20	19Feb0047			SMNP	5 ug	SubQ_tail
627		SA2102	B-2346	B	2346	SA684	2021-03-06	F	B	2021-09-09	10E8-GT10 12mer	Protein	20	19Feb0047			SMNP	5 ug	SubQ_tail
628		SA2102	B-2346	B	2346	SA684	2021-03-06	F	B	2021-09-09	10E8-GT10 12mer	Protein	20	19Feb0047			SMNP	5 ug	SubQ_tail
629		SA2102	B-2346	B	2346	SA684	2021-03-06	F	B	2021-09-09	10E8-GT10 12mer	Protein	20	19Feb0047			SMNP	5 ug	SubQ_tail
630		SA2102	B-2346	B	2346	SA684	2021-03-06	F	B	2021-09-09	10E8-GT10 12mer	Protein	20	19Feb0047			SMNP	5 ug	SubQ_tail
631		SA2102	B-2346	B	2346	SA684	2021-03-06	F	B	2021-09-09	10E8-GT10 12mer	Protein	20	19Feb0047			SMNP	5 ug	SubQ_tail
632		SA2102	B-2346	B	2346	SA684	2021-03-06	F	B	2021-09-09	10E8-GT10 12mer	Protein	20	19Feb0047			SMNP	5 ug	SubQ_tail
633		SA2102	B-2346	B	2346	SA684	2021-03-06	F	B	2021-09-09	10E8-GT10 12mer	Protein	20	19Feb0047			SMNP	5 ug	SubQ_tail
634		SA2102	B-2346	B	2346	SA684	2021-03-06	F	B	2021-09-09	10E8-GT10 12mer	Protein	20	19Feb0047			SMNP	5 ug	SubQ_tail
635		SA2102	B-2346	B	2346	SA684	2021-03-06	F	B	2021-09-09	10E8-GT10 12mer	Protein	20	19Feb0047			SMNP	5 ug	SubQ_tail
636		SA2102	B-2346	B	2346	SA684	2021-03-06	F	B	2021-09-09	10E8-GT10 12mer	Protein	20	19Feb0047			SMNP	5 ug	SubQ_tail
637		SA2102	B-2346	B	2346	SA684	2021-03-06	F	B	2021-09-09	10E8-GT10 12mer	Protein	20	19Feb0047			SMNP	5 ug	SubQ_tail
638		SA2102	B-2346	B	2346	SA684	2021-03-06	F	B	2021-09-09	10E8-GT10 12mer	Protein	20	19Feb0047			SMNP	5 ug	SubQ_tail
639		SA2102	B-2346	B	2346	SA684	2021-03-06	F	B	2021-09-09	10E8-GT10 12mer	Protein	20	19Feb0047			SMNP	5 ug	SubQ_tail
640		SA2102	B-2346	B	2346	SA684	2021-03-06	F	B	2021-09-09	10E8-GT10 12mer	Protein	20	19Feb0047			SMNP	5 ug	SubQ_tail
641		SA2102	B-2346	B	2346	SA684	2021-03-06	F	B	2021-09-09	10E8-GT10 12mer	Protein	20	19Feb0047			SMNP	5 ug	SubQ_tail
642		SA2102	B-2346	B	2346	SA684	2021-03-06	F	B	2021-09-09	10E8-GT10 12mer	Protein	20	19Feb0047			SMNP	5 ug	SubQ_tail
643		SA2102	B-2346	B	2346	SA684	2021-03-06	F	B	2021-09-09	10E8-GT10 12mer	Protein	20	19Feb0047			SMNP	5 ug	SubQ_tail
644		SA2102	B-2346	B	2346	SA684	2021-03-06	F	B	2021-09-09	10E8-GT10 12mer	Protein	20	19Feb0047			SMNP	5 ug	SubQ_tail
645		SA2102	B-2346	B	2346	SA684	2021-03-06	F	B	2021-09-09	10E8-GT10 12mer	Protein	20	19Feb0047			SMNP	5 ug	SubQ_tail
646		SA2102	B-2346	B	2346	SA684	2021-03-06	F	B	2021-09-09	10E8-GT10 12mer	Protein	20	19Feb0047			SMNP	5 ug	SubQ_tail
647		SA2102	B-2346	B	2346	SA684	2021-03-06	F	B	2021-09-09	10E8-GT10 12mer	Protein	20	19Feb0047			SMNP	5 ug	SubQ_tail
648		SA2102	B-2346	B	2346	SA684	2021-03-06	F	B	2021-09-09	10E8-GT10 12mer	Protein	20	19Feb0047			SMNP	5 ug	SubQ_tail
649		SA2102	B-2346	B	2346	SA684	2021-03-06	F	B	2021-09-09	10E8-GT10 12mer	Protein	20	19Feb0047			SMNP	5 ug	SubQ_tail
650		SA2102	B-2346	B	2346	SA684	2021-03-06	F	B	2021-09-09	10E8-GT10 12mer	Protein	20	19Feb0047			SMNP	5 ug	SubQ_tail
651		SA2102	B-2346	B	2346	SA684	2021-03-06	F	B	2021-09-09	10E8-GT10 12mer	Protein	20	19Feb0047			SMNP	5 ug	SubQ_tail
652		SA2102	B-2346	B	2346	SA684	2021-03-06	F	B	2021-09-09	10E8-GT10 12mer	Protein	20	19Feb0047			SMNP	5 ug	SubQ_tail
653		SA2102	B-2346	B	2346	SA684	2021-03-06	F	B	2021-09-09	10E8-GT10 12mer	Protein	20	19Feb0047			SMNP	5 ug	SubQ_tail
654		SA2102	B-2346	B	2346	SA684	2021-03-06	F	B	2021-09-09	10E8-GT10 12mer	Protein	20	19Feb0047			SMNP	5 ug	SubQ_tail
655		SA2102	B-2346	B	2346	SA684	2021-03-06	F	B	2021-09-09	10E8-GT10 12mer	Protein	20	19Feb0047			SMNP	5 ug	SubQ_tail
656		SA2102	B-2346	B	2346	SA684	2021-03-06	F	B	2021-09-09	10E8-GT10 12mer	Protein	20	19Feb0047			SMNP	5 ug	SubQ_tail
657		SA2102	B-2346	B	2346	SA684	2021-03-06	F	B	2021-09-09	10E8-GT10 12mer	Protein	20	19Feb0047			SMNP	5 ug	SubQ_tail
658		SA2102	B-2346	B	2346	SA684	2021-03-06	F	B	2021-09-09	10E8-GT10 12mer	Protein	20	19Feb0047			SMNP	5 ug	SubQ_tail
659		SA2102	B-2346	B	2346	SA684	2021-03-06	F	B	2021-09-09	10E8-GT10 12mer	Protein	20	19Feb0047			SMNP	5 ug	SubQ_tail
660		SA2102	B-2346	B	2346	SA684	2021-03-06	F	B	2021-09-09	10E8-GT10 12mer	Protein	20	19Feb0047			SMNP	5 ug	SubQ_tail
661		SA2102	B-2346	B	2346	SA684	2021-03-06	F	B	2021-09-09	10E8-GT10 12mer	Protein	20	19Feb0047			SMNP	5 ug	SubQ_tail
662		SA2102	B-2346	B	2346	SA684	2021-03-06	F	B	2021-09-09	10E8-GT10 12mer	Protein	20	19Feb0047			SMNP	5 ug	SubQ_tail
663		SA2102	B-2346	B	2346	SA684	2021-03-06	F	B	2021-09-09	10E8-GT10 12mer	Protein	20	19Feb0047			SMNP	5 ug	SubQ_tail
664		SA2102	B-2346	B	2346	SA684	2021-03-06	F	B	2021-09-09	10E8-GT10 12mer	Protein	20	19Feb0047			SMNP	5 ug	SubQ_tail
665		SA2102	B-2346	B	2346	SA684	2021-03-06	F	B	2021-09-09	10E8-GT10 12mer	Protein	20	19Feb0047			SMNP	5 ug	SubQ_tail
666		SA2102	B-2346	B	2346	SA684	2021-03-06	F	B	2021-09-09	10E8-GT10 12mer	Protein	20	19Feb0047			SMNP	5 ug	SubQ_tail
667		SA2102	B-2346	B	2346	SA684	2021-03-06	F	B	2021-09-09	10E8-GT10 12mer	Protein	20	19Feb0047			SMNP	5 ug	SubQ_tail
668		SA2102	B-2346	B	2346	SA684	2021-03-06	F	B	2021-09-09	10E8-GT10 12mer	Protein	20	19Feb0047			SMNP	5 ug	SubQ_tail
669		SA2102	B-2346	B	2346	SA684	2021-03-06	F	B	2021-09-09	10E8-GT10 12mer	Protein	20	19Feb0047			SMNP	5 ug	SubQ_tail
670		SA2102	B-2346	B	2346	SA684	2021-03-06	F	B	2021-09-09	10E8-GT10 12mer	Protein	20	19Feb0047			SMNP	5 ug	SubQ_tail
671		SA2102	B-2346	B	2346	SA684	2021-03-06	F	B	2021-09-09	10E8-GT10 12mer	Protein	20	19Feb0047			SMNP	5 ug	SubQ_tail
672		SA2102	B-2346	B	2346	SA684	2021-03-06	F	B	2021-09-09	10E8-GT10 12mer	Protein	20	19Feb0047			SMNP	5 ug	SubQ_tail
673		SA2102	B-2346	B	2346	SA684	2021-03-06	F	B	2021-09-09	10E8-GT10 12mer	Protein	20	19Feb0047			SMNP	5 ug	SubQ_tail
674		SA2102	B-2346	B	2346	SA684	2021-03-06	F	B	2021-09-09	10E8-GT10 12mer	Protein	20	19Feb0047			SMNP	5 ug	SubQ_tail
675		SA2102	B-2346	B	2346	SA684	2021-03-06	F	B	2021-09-09	10E8-GT10 12mer	Protein	20	19Feb0047			SMNP	5 ug	SubQ_tail
676		SA2102	B-2346	B	2346	SA684	2021-03-06	F	B	2021-09-09	10E8-GT10 12mer	Protein	20	19Feb0047			SMNP	5 ug	SubQ_tail
677		SA2102	B-2346	B	2346	SA684	2021-03-06	F	B	2021-09-09	10E8-GT10 12mer	Protein	20	19Feb0047			SMNP	5 ug	SubQ_tail
678		SA2102	B-2346	B	2346	SA684	2021-03-06	F	B	2021-09-09	10E8-GT10 12mer	Protein	20	19Feb0047			SMNP	5 ug	SubQ_tail
679		SA2102	B-2346	B	2346	SA684	2021-03-06	F	B	2021-09-09	10E8-GT10 12mer	Protein	20	19Feb0047			SMNP	5 ug	SubQ_tail
681		SA2102	B-2346	B	2346	SA684	2021-03-06	F	B	2021-09-09	10E8-GT10 12mer	Protein	20	19Feb0047			SMNP	5 ug	SubQ_tail
682		SA2102	B-2346	B	2346	SA684	2021-03-06	F	B	2021-09-09	10E8-GT10 12mer	Protein	20	19Feb0047			SMNP	5 ug	SubQ_tail
683		SA2102	B-2346	B	2346	SA684	2021-03-06	F	B	2021-09-09	10E8-GT10 12mer	Protein	20	19Feb0047			SMNP	5 ug	SubQ_tail
684		SA2102	B-2346	B	2346	SA684	2021-03-06	F	B	2021-09-09	10E8-GT10 12mer	Protein	20	19Feb0047			SMNP	5 ug	SubQ_tail
685		SA2102	B-2346	B	2346	SA684	2021-03-06	F	B	2021-09-09	10E8-GT10 12mer	Protein	20	19Feb0047			SMNP	5 ug	SubQ_tail
686		SA2102	B-2346	B	2346	SA684	2021-03-06	F	B	2021-09-09	10E8-GT10 12mer	Protein	20	19Feb0047			SMNP	5 ug	SubQ_tail
687		SA2102	B-2346	B	2346	SA684	2021-03-06	F	B	2021-09-09	10E8-GT10 12mer	Protein	20	19Feb0047			SMNP	5 ug	SubQ_tail
688		SA2102	B-2346	B	2346	SA684	2021-03-06	F	B	2021-09-09	10E8-GT10 12mer	Protein	20	19Feb0047			SMNP	5 ug	SubQ_tail
689		SA2102	B-2346	B	2346	SA684	2021-03-06	F	B	2021-09-09	10E8-GT10 12mer	Protein	20	19Feb0047			SMNP	5 ug	SubQ_tail
690		SA2102	B-2346	B	2346	SA684	2021-03-06	F	B	2021-09-09	10E8-GT10 12mer	Protein	20	19Feb0047			SMNP	5 ug	SubQ_tail
691		SA2102	B-2346	B	2346	SA684	2021-03-06	F	B	2021-09-09	10E8-GT10 12mer	Protein	20	19Feb0047			SMNP	5 ug	SubQ_tail
692		SA2102	B-2346	B	2346	SA684	2021-03-06	F	B	2021-09-09	10E8-GT10 12mer	Protein	20	19Feb0047			SMNP	5 ug	SubQ_tail
693		SA2102	B-2346	B	2346	SA684	2021-03-06	F	B	2021-09-09	10E8-GT10 12mer	Protein	20	19Feb0047			SMNP	5 ug	SubQ_tail
694		SA2102	B-2346	B	2346	SA684	2021-03-06	F	B	2021-09-09	10E8-GT10 12mer	Protein	20	19Feb0047			SMNP	5 ug	SubQ_tail
695		SA2102	B-2346	B	2346	SA684	2021-03-06	F	B	2021-09-09	10E8-GT10 12mer	Protein	20	19Feb0047			SMNP	5 ug	SubQ_tail
696		SA2102	B-2346	B	2346	SA684	2021-03-06	F	B	2021-09-09	10E8-GT10 12mer	Protein	20	19Feb0047			SMNP	5 ug	SubQ_tail
697		SA2102	B-2346	B	2346	SA684	2021-03-06	F	B	2021-09-09	10E8-GT10 12mer	Protein	20	19Feb0047			SMNP	5 ug	SubQ_tail
698		SA2102	B-2346	B	2346	SA684	2021-03-06	F	B	2021-09-09	10E8-GT10 12mer	Protein	20	19Feb0047			SMNP	5 ug	SubQ_tail
699		SA2102	B-2346	B	2346	SA684	2021-03-06	F	B	2021-09-09	10E8-GT10 12mer	Protein	20	19Feb0047			SMNP	5 ug	SubQ_tail
700		SA2102	B-2346	B	2346	SA684	2021-03-06	F	B	2021-09-09	10E8-GT10 12mer	Protein	20	19Feb0047			SMNP	5 ug	SubQ_tail
701		SA2102	B-2346	B	2346	SA684	2021-03-06	F	B	2021-09-09	10E8-GT10 12mer	Protein	20	19Feb0047			SMNP	5 ug	SubQ_tail
702		SA2102	B-2346	B	2346	SA684	2021-03-06	F	B	2021-09-09	10E8-GT10 12mer	Protein	20	19Feb0047			SMNP	5 ug	SubQ_tail
703		SA2102	B-2346	B	2346	SA684	2021-03-06	F	B	2021-09-09	10E8-GT10 12mer	Protein	20	19Feb0047			SMNP	5 ug	SubQ_tail
704		SA2102	B-2346	B	2346	SA684	2021-03-06	F	B	2021-09-09	10E8-GT10 12mer	Protein	20	19Feb0047			SMNP	5 ug	SubQ_tail
705		SA2102	B-2346	B	2346	SA684	2021-03-06	F	B	2021-09-09	10E8-GT10 12mer	Protein	20	19Feb0047			SMNP	5 ug	SubQ_tail
706		SA2102	B-2346	B	2346	SA684	2021-03-06	F	B	2021-09-09	10E8-GT10 12mer	Protein	20	19Feb0047			SMNP	5 ug	SubQ_tail
707		SA2102	B-2346	B	2346	SA684	2021-03-06	F	B	2021-09-09	10E8-GT10 12mer	Protein	20	19Feb0047			SMNP	5 ug	SubQ_tail
708		SA2102	B-2346	B	2346	SA684	2021-03-06	F	B	2021-09-09	10E8-GT10 12mer	Protein	20	19Feb0047			SMNP	5 ug	SubQ_tail
709		SA2102	B-2346	B	2346	SA684	2021-03-06	F	B	2021-09-09	10E8-GT10 12mer	Protein	20	19Feb0047			SMNP	5 ug	SubQ_tail
711		SA2102	B-2346	B	2346	SA684	2021-03-06	F	B	2021-09-09	10E8-GT10 12mer	Protein	20	19Feb0047			SMNP	5 ug	SubQ_tail
712		SA2102	B-2346	B	2346	SA684	2021-03-06	F	B	2021-09-09	10E8-GT10 12mer	Protein	20	19Feb0047			SMNP	5 ug	SubQ_tail
713		SA2102	B-2346	B	2346	SA684	2021-03-06	F	B	2021-09-09	10E8-GT10 12mer	Protein	20	19Feb0047			SMNP	5 ug	SubQ_tail
715		SA2102	B-2346	B	2346	SA684	2021-03-06	F	B	2021-09-09	10E8-GT10 12mer	Protein	20	19Feb0047			SMNP	5 ug	SubQ_tail
716		SA2102	B-2346	B	2346	SA684	2021-03-06	F	B	2021-09-09	10E8-GT10 12mer	Protein	20	19Feb0047			SMNP	5 ug	SubQ_tail
718		SA2102	B-2346	B	2346	SA684	2021-03-06	F	B	2021-09-09	10E8-GT10 12mer	Protein	20	19Feb0047			SMNP	5 ug	SubQ_tail
719		SA2102	B-2346	B	2346	SA684	2021-03-06	F	B	2021-09-09	10E8-GT10 12mer	Protein	20	19Feb0047			SMNP	5 ug	SubQ_tail
720		SA2102	B-2346	B	2346	SA684	2021-03-06	F	B	2021-09-09	10E8-GT10 12mer	Protein	20	19Feb0047			SMNP	5 ug	SubQ_tail
722		SA2102	B-2346	B	2346	SA684	2021-03-06	F	B	2021-09-09	10E8-GT10 12mer	Protein	20	19Feb0047			SMNP	5 ug	SubQ_tail
723		SA2102	B-2346	B	2346	SA684	2021-03-06	F	B	2021-09-09	10E8-GT10 12mer	Protein	20	19Feb0047			SMNP	5 ug	SubQ_tail
725		SA2102	B-2346	B	2346	SA684	2021-03-06	F	B	2021-09-09	10E8-GT10 12mer	Protein	20	19Feb0047			SMNP	5 ug	SubQ_tail
726		SA2102	B-2346	B	2346	SA684	2021-03-06	F	B	2021-09-09	10E8-GT10 12mer	Protein	20	19Feb0047			SMNP	5 ug	SubQ_tail
727		SA2102	B-2346	B	2346	SA684	2021-03-06	F	B	2021-09-09	10E8-GT10 12mer	Protein	20	19Feb0047			SMNP	5 ug	SubQ_tail
728		SA2102	B-2346	B	2346	SA684	2021-03-06	F	B	2021-09-09	10E8-GT10 12mer	Protein	20	19Feb0047			SMNP	5 ug	SubQ_tail
730		SA2102	B-2346	B	2346	SA684	2021-03-06	F	B	2021-09-09	10E8-GT10 12mer	Protein	20	19Feb0047			SMNP	5 ug	SubQ_tail
731		SA2102	B-2346	B	2346	SA684	2021-03-06	F	B	2021-09-09	10E8-GT10 12mer	Protein	20	19Feb0047			SMNP	5 ug	SubQ_tail
732		SA2102	B-2346	B	2346	SA684	2021-03-06	F	B	2021-09-09	10E8-GT10 12mer	Protein	20	19Feb0047			SMNP	5 ug	SubQ_tail
734		SA2102	B-2346	B	2346	SA684	2021-03-06	F	B	2021-09-09	10E8-GT10 12mer	Protein	20	19Feb0047			SMNP	5 ug	SubQ_tail
735		SA2102	B-2346	B	2346	SA684	2021-03-06	F	B	2021-09-09	10E8-GT10 12mer	Protein	20	19Feb0047			SMNP	5 ug	SubQ_tail
736		SA2102	B-2346	B	2346	SA684	2021-03-06	F	B	2021-09-09	10E8-GT10 12mer	Protein	20	19Feb0047			SMNP	5 ug	SubQ_tail
737		SA2102	B-2346	B	2346	SA684	2021-03-06	F	B	2021-09-09	10E8-GT10 12mer	Protein	20	19Feb0047			SMNP	5 ug	SubQ_tail
738		SA2102	B-2346	B	2346	SA684	2021-03-06	F	B	2021-09-09	10E8-GT10 12mer	Protein	20	19Feb0047			SMNP	5 ug	SubQ_tail
739		SA2102	B-2346	B	2346	SA684	2021-03-06	F	B	2021-09-09	10E8-GT10 12mer	Protein	20	19Feb0047			SMNP	5 ug	SubQ_tail
740		SA2102	B-2346	B	2346	SA684	2021-03-06	F	B	2021-09-09	10E8-GT10 12mer	Protein	20	19Feb0047			SMNP	5 ug	SubQ_tail
741		SA2102	B-2346	B	2346	SA684	2021-03-06	F	B	2021-09-09	10E8-GT10 12mer	Protein	20	19Feb0047			SMNP	5 ug	SubQ_tail
742		SA2102	B-2346	B	2346	SA684	2021-03-06	F	B	2021-09-09	10E8-GT10 12mer	Protein	20	19Feb0047			SMNP	5 ug	SubQ_tail
743		SA2102	B-2346	B	2346	SA684	2021-03-06	F	B	2021-09-09	10E8-GT10 12mer	Protein	20	19Feb0047			SMNP	5 ug	SubQ_tail
744		SA2102	B-2346	B	2346	SA684	2021-03-06	F	B	2021-09-09	10E8-GT10 12mer	Protein	20	19Feb0047			SMNP	5 ug	SubQ_tail
745		SA2102	B-2346	B	2346	SA684	2021-03-06	F	B	2021-09-09	10E8-GT10 12mer	Protein	20	19Feb0047			SMNP	5 ug	SubQ_tail
746		SA2102	B-2346	B	2346	SA684	2021-03-06	F	B	2021-09-09	10E8-GT10 12mer	Protein	20	19Feb0047			SMNP	5 ug	SubQ_tail
747		SA2102	B-2346	B	2346	SA684	2021-03-06	F	B	2021-09-09	10E8-GT10 12mer	Protein	20	19Feb0047			SMNP	5 ug	SubQ_tail
748		SA2102	B-2346	B	2346	SA684	2021-03-06	F	B	2021-09-09	10E8-GT10 12mer	Protein	20	19Feb0047			SMNP	5 ug	SubQ_tail
749		SA2102	B-2346	B	2346	SA684	2021-03-06	F	B	2021-09-09	10E8-GT10 12mer	Protein	20	19Feb0047			SMNP	5 ug	SubQ_tail
750		SA2102	B-2346	B	2346	SA684	2021-03-06	F	B	2021-09-09	10E8-GT10 12mer	Protein	20	19Feb0047			SMNP	5 ug	SubQ_tail
751		SA2102	B-2346	B	2346	SA684	2021-03-06	F	B	2021-09-09	10E8-GT10 12mer	Protein	20	19Feb0047			SMNP	5 ug	SubQ_tail
752		SA2102	B-2346	B	2346	SA684	2021-03-06	F	B	2021-09-09	10E8-GT10 12mer	Protein	20	19Feb0047			SMNP	5 ug	SubQ_tail
753		SA2102	B-2346	B	2346	SA684	2021-03-06	F	B	2021-09-09	10E8-GT10 12mer	Protein	20	19Feb0047			SMNP	5 ug	SubQ_tail
754		SA2102	B-2346	B	2346	SA684	2021-03-06	F	B	2021-09-09	10E8-GT10 12mer	Protein	20	19Feb0047			SMNP	5 ug	SubQ_tail
755		SA2102	B-2346	B	2346	SA684	2021-03-06	F	B	2021-09-09	10E8-GT10 12mer	Protein	20	19Feb0047			SMNP	5 ug	SubQ_tail
756		SA2102	B-2346	B	2346	SA684	2021-03-06	F	B	2021-09-09	10E8-GT10 12mer	Protein	20	19Feb0047			SMNP	5 ug	SubQ_tail
757		SA2102	B-2346	B	2346	SA684	2021-03-06	F	B	2021-09-09	10E8-GT10 12mer	Protein	20	19Feb0047			SMNP	5 ug	SubQ_tail
758		SA2102	B-2346	B	2346	SA684	2021-03-06	F	B	2021-09-09	10E8-GT10 12mer	Protein	20	19Feb0047			SMNP	5 ug	SubQ_tail
759		SA2102	B-2346	B	2346	SA684	2021-03-06	F	B	2021-09-09	10E8-GT10 12mer	Protein	20	19Feb0047			SMNP	5 ug	SubQ_tail
760		SA2102	B-2346	B	2346	SA684	2021-03-06	F	B	2021-09-09	10E8-GT10 12mer	Protein	20	19Feb0047			SMNP	5 ug	SubQ_tail
761		SA2102	B-2346	B	2346	SA684	2021-03-06	F	B	2021-09-09	10E8-GT10 12mer	Protein	20	19Feb0047			SMNP	5 ug	SubQ_tail
762		SA2102	B-2346	B	2346	SA684	2021-03-06	F	B	2021-09-09	10E8-GT10 12mer	Protein	20	19Feb0047			SMNP	5 ug	SubQ_tail
763		SA2102	B-2346	B	2346	SA684	2021-03-06	F	B	2021-09-09	10E8-GT10 12mer	Protein	20	19Feb0047			SMNP	5 ug	SubQ_tail
764		SA2102	B-2346	B	2346	SA684	2021-03-06	F	B	2021-09-09	10E8-GT10 12mer	Protein	20	19Feb0047			SMNP	5 ug	SubQ_tail
765		SA2102	B-2346	B	2346	SA684	2021-03-06	F	B	2021-09-09	10E8-GT10 12mer	Protein	20	19Feb0047			SMNP	5 ug	SubQ_tail
766		SA2102	B-2346	B	2346	SA684	2021-03-06	F	B	2021-09-09	10E8-GT10 12mer	Protein	20	19Feb0047			SMNP	5 ug	SubQ_tail
767		SA2102	B-2346	B	2346	SA684	2021-03-06	F	B	2021-09-09	10E8-GT10 12mer	Protein	20	19Feb0047			SMNP	5 ug	SubQ_tail
768		SA2102	B-2346	B	2346	SA684	2021-03-06	F	B	2021-09-09	10E8-GT10 12mer	Protein	20	19Feb0047			SMNP	5 ug	SubQ_tail
769		SA2102	B-2346	B	2346	SA684	2021-03-06	F	B	2021-09-09	10E8-GT10 12mer	Protein	20	19Feb0047			SMNP	5 ug	SubQ_tail
770		SA2102	B-2346	B	2346	SA684	2021-03-06	F	B	2021-09-09	10E8-GT10 12mer	Protein	20	19Feb0047			SMNP	5 ug	SubQ_tail
771		SA2102	B-2346	B	2346	SA684	2021-03-06	F	B	2021-09-09	10E8-GT10 12mer	Protein	20	19Feb0047			SMNP	5 ug	SubQ_tail
772		SA2102	B-2346	B	2346	SA684	2021-03-06	F	B	2021-09-09	10E8-GT10 12mer	Protein	20	19Feb0047			SMNP	5 ug	SubQ_tail
773		SA2102	B-2346	B	2346	SA684	2021-03-06	F	B	2021-09-09	10E8-GT10 12mer	Protein	20	19Feb0047			SMNP	5 ug	SubQ_tail
774		SA2102	B-2346	B	2346	SA684	2021-03-06	F	B	2021-09-09	10E8-GT10 12mer	Protein	20	19Feb0047			SMNP	5 ug	SubQ_tail
775		SA2102	B-2346	B	2346	SA684	2021-03-06	F	B	2021-09-09	10E8-GT10 12mer	Protein	20	19Feb0047			SMNP	5 ug	SubQ_tail
776		SA2102	B-2346	B	2346	SA684	2021-03-06	F	B	2021-09-09	10E8-GT10 12mer	Protein	20	19Feb0047			SMNP	5 ug	SubQ_tail
777		SA2102	B-2346	B	2346	SA684	2021-03-06	F	B	2021-09-09	10E8-GT10 12mer	Protein	20	19Feb0047			SMNP	5 ug	SubQ_tail
779		SA2102	B-2346	B	2346	SA684	2021-03-06	F	B	2021-09-09	10E8-GT10 12mer	Protein	20	19Feb0047			SMNP	5 ug	SubQ_tail
780		SA2102	B-2346	B	2346	SA684	2021-03-06	F	B	2021-09-09	10E8-GT10 12mer	Protein	20	19Feb0047			SMNP	5 ug	SubQ_tail
781		SA2102	B-2346	B	2346	SA684	2021-03-06	F	B	2021-09-09	10E8-GT10 12mer	Protein	20	19Feb0047			SMNP	5 ug	SubQ_tail
782		SA2102	B-2346	B	2346	SA684	2021-03-06	F	B	2021-09-09	10E8-GT10 12mer	Protein	20	19Feb0047			SMNP	5 ug	SubQ_tail
783		SA2102	B-2346	B	2346	SA684	2021-03-06	F	B	2021-09-09	10E8-GT10 12mer	Protein	20	19Feb0047			SMNP	5 ug	SubQ_tail
784		SA2102	B-2346	B	2346	SA684	2021-03-06	F	B	2021-09-09	10E8-GT10 12mer	Protein	20	19Feb0047			SMNP	5 ug	SubQ_tail
785		SA2102	B-2346	B	2346	SA684	2021-03-06	F	B	2021-09-09	10E8-GT10 12mer	Protein	20	19Feb0047			SMNP	5 ug	SubQ_tail
786		SA2102	B-2346	B	2346	SA684	2021-03-06	F	B	2021-09-09	10E8-GT10 12mer	Protein	20	19Feb0047			SMNP	5 ug	SubQ_tail
787		SA2102	B-2346	B	2346	SA684	2021-03-06	F	B	2021-09-09	10E8-GT10 12mer	Protein	20	19Feb0047			SMNP	5 ug	SubQ_tail
788		SA2102	B-2346	B	2346	SA684	2021-03-06	F	B	2021-09-09	10E8-GT10 12mer	Protein	20	19Feb0047			SMNP	5 ug	SubQ_tail
789		SA2102	B-2346	B	2346	SA684	2021-03-06	F	B	2021-09-09	10E8-GT10 12mer	Protein	20	19Feb0047			SMNP	5 ug	SubQ_tail
790		SA2102	B-2346	B	2346	SA684	2021-03-06	F	B	2021-09-09	10E8-GT10 12mer	Protein	20	19Feb0047			SMNP	5 ug	SubQ_tail
791		SA2102	B-2346	B	2346	SA684	2021-03-06	F	B	2021-09-09	10E8-GT10 12mer	Protein	20	19Feb0047			SMNP	5 ug	SubQ_tail
792		SA2102	B-2346	B	2346	SA684	2021-03-06	F	B	2021-09-09	10E8-GT10 12mer	Protein	20	19Feb0047			SMNP	5 ug	SubQ_tail
793		SA2102	B-2346	B	2346	SA684	2021-03-06	F	B	2021-09-09	10E8-GT10 12mer	Protein	20	19Feb0047			SMNP	5 ug	SubQ_tail
794		SA2102	B-2346	B	2346	SA684	2021-03-06	F	B	2021-09-09	10E8-GT10 12mer	Protein	20	19Feb0047			SMNP	5 ug	SubQ_tail
795		SA2102	B-2346	B	2346	SA684	2021-03-06	F	B	2021-09-09	10E8-GT10 12mer	Protein	20	19Feb0047			SMNP	5 ug	SubQ_tail
796		SA2102	B-2346	B	2346	SA684	2021-03-06	F	B	2021-09-09	10E8-GT10 12mer	Protein	20	19Feb0047			SMNP	5 ug	SubQ_tail
797		SA2102	B-2346	B	2346	SA684	2021-03-06	F	B	2021-09-09	10E8-GT10 12mer	Protein	20	19Feb0047			SMNP	5 ug	SubQ_tail
798		SA2102	B-2346	B	2346	SA684	2021-03-06	F	B	2021-09-09	10E8-GT10 12mer	Protein	20	19Feb0047			SMNP	5 ug	SubQ_tail
799		SA2102	B-2346	B	2346	SA684	2021-03-06	F	B	2021-09-09	10E8-GT10 12mer	Protein	20	19Feb0047			SMNP	5 ug	SubQ_tail
800		SA2102	B-2346	B	2346	SA684	2021-03-06	F	B	2021-09-09	10E8-GT10 12mer	Protein	20	19Feb0047			SMNP	5 ug	SubQ_tail
801		SA2102	B-2346	B	2346	SA684	2021-03-06	F	B	2021-09-09	10E8-GT10 12mer	Protein	20	19Feb0047			SMNP	5 ug	SubQ_tail
802		SA2102	B-2346	B	2346	SA684	2021-03-06	F	B	2021-09-09	10E8-GT10 12mer	Protein	20	19Feb0047			SMNP	5 ug	SubQ_tail
804		SA2102	B-2346	B	2346	SA684	2021-03-06	F	B	2021-09-09	10E8-GT10 12mer	Protein	20	19Feb0047			SMNP	5 ug	SubQ_tail
805		SA2102	B-2346	B	2346	SA684	2021-03-06	F	B	2021-09-09	10E8-GT10 12mer	Protein	20	19Feb0047			SMNP	5 ug	SubQ_tail
806		SA2102	B-2346	B	2346	SA684	2021-03-06	F	B	2021-09-09	10E8-GT10 12mer	Protein	20	19Feb0047			SMNP	5 ug	SubQ_tail
808		SA2102	B-2346	B	2346	SA684	2021-03-06	F	B	2021-09-09	10E8-GT10 12mer	Protein	20	19Feb0047			SMNP	5 ug	SubQ_tail
809		SA2102	B-2346	B	2346	SA684	2021-03-06	F	B	2021-09-09	10E8-GT10 12mer	Protein	20	19Feb0047			SMNP	5 ug	SubQ_tail
810		SA2102	B-2346	B	2346	SA684	2021-03-06	F	B	2021-09-09	10E8-GT10 12mer	Protein	20	19Feb0047			SMNP	5 ug	SubQ_tail
811		SA2102	B-2346	B	2346	SA684	2021-03-06	F	B	2021-09-09	10E8-GT10 12mer	Protein	20	19Feb0047			SMNP	5 ug	SubQ_tail
812		SA2102	B-2346	B	2346	SA684	2021-03-06	F	B	2021-09-09	10E8-GT10 12mer	Protein	20	19Feb0047			SMNP	5 ug	SubQ_tail
813		SA2102	B-2346	B	2346	SA684	2021-03-06	F	B	2021-09-09	10E8-GT10 12mer	Protein	20	19Feb0047			SMNP	5 ug	SubQ_tail
814		SA2102	B-2346	B	2346	SA684	2021-03-06	F	B	2021-09-09	10E8-GT10 12mer	Protein	20	19Feb0047			SMNP	5 ug	SubQ_tail
815		SA2102	B-2346	B	2346	SA684	2021-03-06	F	B	2021-09-09	10E8-GT10 12mer	Protein	20	19Feb0047			SMNP	5 ug	SubQ_tail
816		SA2102	B-2346	B	2346	SA684	2021-03-06	F	B	2021-09-09	10E8-GT10 12mer	Protein	20	19Feb0047			SMNP	5 ug	SubQ_tail
817		SA2102	B-2346	B	2346	SA684	2021-03-06	F	B	2021-09-09	10E8-GT10 12mer	Protein	20	19Feb0047			SMNP	5 ug	SubQ_tail
818		SA2102	B-2346	B	2346	SA684	2021-03-06	F	B	2021-09-09	10E8-GT10 12mer	Protein	20	19Feb0047			SMNP	5 ug	SubQ_tail
819		SA2102	B-2346	B	2346	SA684	2021-03-06	F	B	2021-09-09	10E8-GT10 12mer	Protein	20	19Feb0047			SMNP	5 ug	SubQ_tail
821		SA2102	B-2346	B	2346	SA684	2021-03-06	F	B	2021-09-09	10E8-GT10 12mer	Protein	20	19Feb0047			SMNP	5 ug	SubQ_tail
822		SA2102	B-2346	B	2346	SA684	2021-03-06	F	B	2021-09-09	10E8-GT10 12mer	Protein	20	19Feb0047			SMNP	5 ug	SubQ_tail
823		SA2102	B-2346	B	2346	SA684	2021-03-06	F	B	2021-09-09	10E8-GT10 12mer	Protein	20	19Feb0047			SMNP	5 ug	SubQ_tail
824		SA2102	B-2346	B	2346	SA684	2021-03-06	F	B	2021-09-09	10E8-GT10 12mer	Protein	20	19Feb0047			SMNP	5 ug	SubQ_tail
825		SA2102	B-2346	B	2346	SA684	2021-03-06	F	B	2021-09-09	10E8-GT10 12mer	Protein	20	19Feb0047			SMNP	5 ug	SubQ_tail
826		SA2102	B-2346	B	2346	SA684	2021-03-06	F	B	2021-09-09	10E8-GT10 12mer	Protein	20	19Feb0047			SMNP	5 ug	SubQ_tail
827		SA2102	B-2346	B	2346	SA684	2021-03-06	F	B	2021-09-09	10E8-GT10 12mer	Protein	20	19Feb0047			SMNP	5 ug	SubQ_tail
828		SA2102	B-2346	B	2346	SA684	2021-03-06	F	B	2021-09-09	10E8-GT10 12mer	Protein	20	19Feb0047			SMNP	5 ug	SubQ_tail
829		SA2102	B-2346	B	2346	SA684	2021-03-06	F	B	2021-09-09	10E8-GT10 12mer	Protein	20	19Feb0047			SMNP	5 ug	SubQ_tail
830		SA2102	B-2346	B	2346	SA684	2021-03-06	F	B	2021-09-09	10E8-GT10 12mer	Protein	20	19Feb0047			SMNP	5 ug	SubQ_tail
831		SA2102	B-2346	B	2346	SA684	2021-03-06	F	B	2021-09-09	10E8-GT10 12mer	Protein	20	19Feb0047			SMNP	5 ug	SubQ_tail
832		SA2102	B-2346	B	2346	SA684	2021-03-06	F	B	2021-09-09	10E8-GT10 12mer	Protein	20	19Feb0047			SMNP	5 ug	SubQ_tail
833		SA2102	B-2346	B	2346	SA684	2021-03-06	F	B	2021-09-09	10E8-GT10 12mer	Protein	20	19Feb0047			SMNP	5 ug	SubQ_tail
834		SA2102	B-2346	B	2346	SA684	2021-03-06	F	B	2021-09-09	10E8-GT10 12mer	Protein	20	19Feb0047			SMNP	5 ug	SubQ_tail
835		SA2102	B-2346	B	2346	SA684	2021-03-06	F	B	2021-09-09	10E8-GT10 12mer	Protein	20	19Feb0047			SMNP	5 ug	SubQ_tail
836		SA2102	B-2346	B	2346	SA684	2021-03-06	F	B	2021-09-09	10E8-GT10 12mer	Protein	20	19Feb0047			SMNP	5 ug	SubQ_tail
837		SA2102	B-2346	B	2346	SA684	2021-03-06	F	B	2021-09-09	10E8-GT10 12mer	Protein	20	19Feb0047			SMNP	5 ug	SubQ_tail
838		SA2102	B-2346	B	2346	SA684	2021-03-06	F	B	2021-09-09	10E8-GT10 12mer	Protein	20	19Feb0047			SMNP	5 ug	SubQ_tail
839		SA2102	B-2346	B	2346	SA684	2021-03-06	F	B	2021-09-09	10E8-GT10 12mer	Protein	20	19Feb0047			SMNP	5 ug	SubQ_tail
840		SA2102	B-2346	B	2346	SA684	2021-03-06	F	B	2021-09-09	10E8-GT10 12mer	Protein	20	19Feb0047			SMNP	5 ug	SubQ_tail
841		SA2102	B-2346	B	2346	SA684	2021-03-06	F	B	2021-09-09	10E8-GT10 12mer	Protein	20	19Feb0047			SMNP	5 ug	SubQ_tail
842		SA2102	B-2346	B	2346	SA684	2021-03-06	F	B	2021-09-09	10E8-GT10 12mer	Protein	20	19Feb0047			SMNP	5 ug	SubQ_tail
843		SA2102	B-2346	B	2346	SA684	2021-03-06	F	B	2021-09-09	10E8-GT10 12mer	Protein	20	19Feb0047			SMNP	5 ug	SubQ_tail
844		SA2102	B-2346	B	2346	SA684	2021-03-06	F	B	2021-09-09	10E8-GT10 12mer	Protein	20	19Feb0047			SMNP	5 ug	SubQ_tail
845		SA2102	B-2346	B	2346	SA684	2021-03-06	F	B	2021-09-09	10E8-GT10 12mer	Protein	20	19Feb0047			SMNP	5 ug	SubQ_tail
846		SA2102	B-2346	B	2346	SA684	2021-03-06	F	B	2021-09-09	10E8-GT10 12mer	Protein	20	19Feb0047			SMNP	5 ug	SubQ_tail
847		SA2102	B-2346	B	2346	SA684	2021-03-06	F	B	2021-09-09	10E8-GT10 12mer	Protein	20	19Feb0047			SMNP	5 ug	SubQ_tail
848		SA2102	B-2346	B	2346	SA684	2021-03-06	F	B	2021-09-09	10E8-GT10 12mer	Protein	20	19Feb0047			SMNP	5 ug	SubQ_tail
849		SA2102	B-2346	B	2346	SA684	2021-03-06	F	B	2021-09-09	10E8-GT10 12mer	Protein	20	19Feb0047			SMNP	5 ug	SubQ_tail
850		SA2102	B-2346	B	2346	SA684	2021-03-06	F	B	2021-09-09	10E8-GT10 12mer	Protein	20	19Feb0047			SMNP	5 ug	SubQ_tail
851		SA2102	B-2346	B	2346	SA684	2021-03-06	F	B	2021-09-09	10E8-GT10 12mer	Protein	20	19Feb0047			SMNP	5 ug	SubQ_tail
852		SA2102	B-2346	B	2346	SA684	2021-03-06	F	B	2021-09-09	10E8-GT10 12mer	Protein	20	19Feb0047			SMNP	5 ug	SubQ_tail
853		SA2102	B-2346	B	2346	SA684	2021-03-06	F	B	2021-09-09	10E8-GT10 12mer	Protein	20	19Feb0047			SMNP	5 ug	SubQ_tail
854		SA2102	B-2346	B	2346	SA684	2021-03-06	F	B	2021-09-09	10E8-GT10 12mer	Protein	20	19Feb0047			SMNP	5 ug	SubQ_tail
855		SA2102	B-2346	B	2346	SA684	2021-03-06	F	B	2021-09-09	10E8-GT10 12mer	Protein	20	19Feb0047			SMNP	5 ug	SubQ_tail
856		SA2102	B-2346	B	2346	SA684	2021-03-06	F	B	2021-09-09	10E8-GT10 12mer	Protein	20	19Feb0047			SMNP	5 ug	SubQ_tail
857		SA2102	B-2346	B	2346	SA684	2021-03-06	F	B	2021-09-09	10E8-GT10 12mer	Protein	20	19Feb0047			SMNP	5 ug	SubQ_tail
858		SA2102	B-2346	B	2346	SA684	2021-03-06	F	B	2021-09-09	10E8-GT10 12mer	Protein	20	19Feb0047			SMNP	5 ug	SubQ_tail
859		SA2102	B-2346	B	2346	SA684	2021-03-06	F	B	2021-09-09	10E8-GT10 12mer	Protein	20	19Feb0047			SMNP	5 ug	SubQ_tail
860		SA2102	B-2346	B	2346	SA684	2021-03-06	F	B	2021-09-09	10E8-GT10 12mer	Protein	20	19Feb0047			SMNP	5 ug	SubQ_tail
861		SA2102	B-2346	B	2346	SA684	2021-03-06	F	B	2021-09-09	10E8-GT10 12mer	Protein	20	19Feb0047			SMNP	5 ug	SubQ_tail
862		SA2102	B-2346	B	2346	SA684	2021-03-06	F	B	2021-09-09	10E8-GT10 12mer	Protein	20	19Feb0047			SMNP	5 ug	SubQ_tail
863		SA2102	B-2346	B	2346	SA684	2021-03-06	F	B	2021-09-09	10E8-GT10 12mer	Protein	20	19Feb0047			SMNP	5 ug	SubQ_tail
864		SA2102	B-2346	B	2346	SA684	2021-03-06	F	B	2021-09-09	10E8-GT10 12mer	Protein	20	19Feb0047			SMNP	5 ug	SubQ_tail
865		SA2102	B-2346	B	2346	SA684	2021-03-06	F	B	2021-09-09	10E8-GT10 12mer	Protein	20	19Feb0047			SMNP	5 ug	SubQ_tail
866		SA2102	B-2346	B	2346	SA684	2021-03-06	F	B	2021-09-09	10E8-GT10 12mer	Protein	20	19Feb0047			SMNP	5 ug	SubQ_tail
867		SA2102	B-2346	B	2346	SA684	2021-03-06	F	B	2021-09-09	10E8-GT10 12mer	Protein	20	19Feb0047			SMNP	5 ug	SubQ_tail
868		SA2102	B-2346	B	2346	SA684	2021-03-06	F	B	2021-09-09	10E8-GT10 12mer	Protein	20	19Feb0047			SMNP	5 ug	SubQ_tail
869		SA2102	B-2346	B	2346	SA684	2021-03-06	F	B	2021-09-09	10E8-GT10 12mer	Protein	20	19Feb0047			SMNP	5 ug	SubQ_tail
870		SA2102	B-2346	B	2346	SA684	2021-03-06	F	B	2021-09-09	10E8-GT10 12mer	Protein	20	19Feb0047			SMNP	5 ug	SubQ_tail
871		SA2102	B-2346	B	2346	SA684	2021-03-06	F	B	2021-09-09	10E8-GT10 12mer	Protein	20	19Feb0047			SMNP	5 ug	SubQ_tail
872		SA2102	B-2346	B	2346	SA684	2021-03-06	F	B	2021-09-09	10E8-GT10 12mer	Protein	20	19Feb0047			SMNP	5 ug	SubQ_tail
873		SA2102	B-2346	B	2346	SA684	2021-03-06	F	B	2021-09-09	10E8-GT10 12mer	Protein	20	19Feb0047			SMNP	5 ug	SubQ_tail
874		SA2102	B-2346	B	2346	SA684	2021-03-06	F	B	2021-09-09	10E8-GT10 12mer	Protein	20	19Feb0047			SMNP	5 ug	SubQ_tail
875		SA2102	B-2346	B	2346	SA684	2021-03-06	F	B	2021-09-09	10E8-GT10 12mer	Protein	20	19Feb0047			SMNP	5 ug	SubQ_tail
876		SA2102	B-2346	B	2346	SA684	2021-03-06	F	B	2021-09-09	10E8-GT10 12mer	Protein	20	19Feb0047			SMNP	5 ug	SubQ_tail
877		SA2102	B-2346	B	2346	SA684	2021-03-06	F	B	2021-09-09	10E8-GT10 12mer	Protein	20	19Feb0047			SMNP	5 ug	SubQ_tail
878		SA2102	B-2346	B	2346	SA684	2021-03-06	F	B	2021-09-09	10E8-GT10 12mer	Protein	20	19Feb0047			SMNP	5 ug	SubQ_tail
879		SA2102	B-2346	B	2346	SA684	2021-03-06	F	B	2021-09-09	10E8-GT10 12mer	Protein	20	19Feb0047			SMNP	5 ug	SubQ_tail
880		SA2102	B-2346	B	2346	SA684	2021-03-06	F	B	2021-09-09	10E8-GT10 12mer	Protein	20	19Feb0047			SMNP	5 ug	SubQ_tail
881		SA2102	B-2346	B	2346	SA684	2021-03-06	F	B	2021-09-09	10E8-GT10 12mer	Protein	20	19Feb0047			SMNP	5 ug	SubQ_tail
882		SA2102	B-2346	B	2346	SA684	2021-03-06	F	B	2021-09-09	10E8-GT10 12mer	Protein	20	19Feb0047			SMNP	5 ug	SubQ_tail
883		SA2102	B-2346	B	2346	SA684	2021-03-06	F	B	2021-09-09	10E8-GT10 12mer	Protein	20	19Feb0047			SMNP	5 ug	SubQ_tail
884		SA2102	B-2346	B	2346	SA684	2021-03-06	F	B	2021-09-09	10E8-GT10 12mer	Protein	20	19Feb0047			SMNP	5 ug	SubQ_tail
885		SA2102	B-2346	B	2346	SA684	2021-03-06	F	B	2021-09-09	10E8-GT10 12mer	Protein	20	19Feb0047			SMNP	5 ug	SubQ_tail
886		SA2102	B-2346	B	2346	SA684	2021-03-06	F	B	2021-09-09	10E8-GT10 12mer	Protein	20	19Feb0047			SMNP	5 ug	SubQ_tail
887		SA2102	B-2346	B	2346	SA684	2021-03-06	F	B	2021-09-09	10E8-GT10 12mer	Protein	20	19Feb0047			SMNP	5 ug	SubQ_tail
888		SA2102	B-2346	B	2346	SA684	2021-03-06	F	B	2021-09-09	10E8-GT10 12mer	Protein	20	19Feb0047			SMNP	5 ug	SubQ_tail
889		SA2102	B-2346	B	2346	SA684	2021-03-06	F	B	2021-09-09	10E8-GT10 12mer	Protein	20	19Feb0047			SMNP	5 ug	SubQ_tail
890		SA2102	B-2346	B	2346	SA684	2021-03-06	F	B	2021-09-09	10E8-GT10 12mer	Protein	20	19Feb0047			SMNP	5 ug	SubQ_tail
891		SA2102	B-2346	B	2346	SA684	2021-03-06	F	B	2021-09-09	10E8-GT10 12mer	Protein	20	19Feb0047			SMNP	5 ug	SubQ_tail
892		SA2102	B-2346	B	2346	SA684	2021-03-06	F	B	2021-09-09	10E8-GT10 12mer	Protein	20	19Feb0047			SMNP	5 ug	SubQ_tail
894		SA2102	B-2346	B	2346	SA684	2021-03-06	F	B	2021-09-09	10E8-GT10 12mer	Protein	20	19Feb0047			SMNP	5 ug	SubQ_tail
895		SA2102	B-2346	B	2346	SA684	2021-03-06	F	B	2021-09-09	10E8-GT10 12mer	Protein	20	19Feb0047			SMNP	5 ug	SubQ_tail
896		SA2102	B-2346	B	2346	SA684	2021-03-06	F	B	2021-09-09	10E8-GT10 12mer	Protein	20	19Feb0047			SMNP	5 ug	SubQ_tail
897		SA2102	B-2346	B	2346	SA684	2021-03-06	F	B	2021-09-09	10E8-GT10 12mer	Protein	20	19Feb0047			SMNP	5 ug	SubQ_tail
898		SA2102	B-2346	B	2346	SA684	2021-03-06	F	B	2021-09-09	10E8-GT10 12mer	Protein	20	19Feb0047			SMNP	5 ug	SubQ_tail
899		SA2102	B-2346	B	2346	SA684	2021-03-06	F	B	2021-09-09	10E8-GT10 12mer	Protein	20	19Feb0047			SMNP	5 ug	SubQ_tail
900		SA2102	B-2346	B	2346	SA684	2021-03-06	F	B	2021-09-09	10E8-GT10 12mer	Protein	20	19Feb0047			SMNP	5 ug	SubQ_tail
901		SA2102	B-2346	B	2346	SA684	2021-03-06	F	B	2021-09-09	10E8-GT10 12mer	Protein	20	19Feb0047			SMNP	5 ug	SubQ_tail
902		SA2102	B-2346	B	2346	SA684	2021-03-06	F	B	2021-09-09	10E8-GT10 12mer	Protein	20	19Feb0047			SMNP	5 ug	SubQ_tail
904		SA2102	B-2346	B	2346	SA684	2021-03-06	F	B	2021-09-09	10E8-GT10 12mer	Protein	20	19Feb0047			SMNP	5 ug	SubQ_tail
905		SA2102	B-2346	B	2346	SA684	2021-03-06	F	B	2021-09-09	10E8-GT10 12mer	Protein	20	19Feb0047			SMNP	5 ug	SubQ_tail
906		SA2102	B-2346	B	2346	SA684	2021-03-06	F	B	2021-09-09	10E8-GT10 12mer	Protein	20	19Feb0047			SMNP	5 ug	SubQ_tail
907		SA2102	B-2346	B	2346	SA684	2021-03-06	F	B	2021-09-09	10E8-GT10 12mer	Protein	20	19Feb0047			SMNP	5 ug	SubQ_tail
908		SA2102	B-2346	B	2346	SA684	2021-03-06	F	B	2021-09-09	10E8-GT10 12mer	Protein	20	19Feb0047			SMNP	5 ug	SubQ_tail
909		SA2102	B-2346	B	2346	SA684	2021-03-06	F	B	2021-09-09	10E8-GT10 12mer	Protein	20	19Feb0047			SMNP	5 ug	SubQ_tail
910		SA2102	B-2346	B	2346	SA684	2021-03-06	F	B	2021-09-09	10E8-GT10 12mer	Protein	20	19Feb0047			SMNP	5 ug	SubQ_tail
911		SA2102	B-2346	B	2346	SA684	2021-03-06	F	B	2021-09-09	10E8-GT10 12mer	Protein	20	19Feb0047			SMNP	5 ug	SubQ_tail
912		SA2102	B-2346	B	2346	SA684	2021-03-06	F	B	2021-09-09	10E8-GT10 12mer	Protein	20	19Feb0047			SMNP	5 ug	SubQ_tail
913		SA2102	B-2346	B	2346	SA684	2021-03-06	F	B	2021-09-09	10E8-GT10 12mer	Protein	20	19Feb0047			SMNP	5 ug	SubQ_tail
914		SA2102	B-2346	B	2346	SA684	2021-03-06	F	B	2021-09-09	10E8-GT10 12mer	Protein	20	19Feb0047			SMNP	5 ug	SubQ_tail
915		SA2102	B-2346	B	2346	SA684	2021-03-06	F	B	2021-09-09	10E8-GT10 12mer	Protein	20	19Feb0047			SMNP	5 ug	SubQ_tail
916		SA2102	B-2346	B	2346	SA684	2021-03-06	F	B	2021-09-09	10E8-GT10 12mer	Protein	20	19Feb0047			SMNP	5 ug	SubQ_tail
917		SA2102	B-2346	B	2346	SA684	2021-03-06	F	B	2021-09-09	10E8-GT10 12mer	Protein	20	19Feb0047			SMNP	5 ug	SubQ_tail
918		SA2102	B-2347	B	2347	SA684	2021-03-06	F	B	2021-09-09	10E8-GT10 12mer	Protein	20	19Feb0047			SMNP	5 ug	SubQ_tail
919		SA2102	B-2347	B	2347	SA684	2021-03-06	F	B	2021-09-09	10E8-GT10 12mer	Protein	20	19Feb0047			SMNP	5 ug	SubQ_tail
920		SA2102	B-2347	B	2347	SA684	2021-03-06	F	B	2021-09-09	10E8-GT10 12mer	Protein	20	19Feb0047			SMNP	5 ug	SubQ_tail
921		SA2102	B-2347	B	2347	SA684	2021-03-06	F	B	2021-09-09	10E8-GT10 12mer	Protein	20	19Feb0047			SMNP	5 ug	SubQ_tail
922		SA2102	B-2347	B	2347	SA684	2021-03-06	F	B	2021-09-09	10E8-GT10 12mer	Protein	20	19Feb0047			SMNP	5 ug	SubQ_tail
923		SA2102	B-2347	B	2347	SA684	2021-03-06	F	B	2021-09-09	10E8-GT10 12mer	Protein	20	19Feb0047			SMNP	5 ug	SubQ_tail
924		SA2102	B-2347	B	2347	SA684	2021-03-06	F	B	2021-09-09	10E8-GT10 12mer	Protein	20	19Feb0047			SMNP	5 ug	SubQ_tail
925		SA2102	B-2347	B	2347	SA684	2021-03-06	F	B	2021-09-09	10E8-GT10 12mer	Protein	20	19Feb0047			SMNP	5 ug	SubQ_tail
926		SA2102	B-2347	B	2347	SA684	2021-03-06	F	B	2021-09-09	10E8-GT10 12mer	Protein	20	19Feb0047			SMNP	5 ug	SubQ_tail
927		SA2102	B-2347	B	2347	SA684	2021-03-06	F	B	2021-09-09	10E8-GT10 12mer	Protein	20	19Feb0047			SMNP	5 ug	SubQ_tail
928		SA2102	B-2347	B	2347	SA684	2021-03-06	F	B	2021-09-09	10E8-GT10 12mer	Protein	20	19Feb0047			SMNP	5 ug	SubQ_tail
929		SA2102	B-2347	B	2347	SA684	2021-03-06	F	B	2021-09-09	10E8-GT10 12mer	Protein	20	19Feb0047			SMNP	5 ug	SubQ_tail
930		SA2102	B-2347	B	2347	SA684	2021-03-06	F	B	2021-09-09	10E8-GT10 12mer	Protein	20	19Feb0047			SMNP	5 ug	SubQ_tail
931		SA2102	B-2347	B	2347	SA684	2021-03-06	F	B	2021-09-09	10E8-GT10 12mer	Protein	20	19Feb0047			SMNP	5 ug	SubQ_tail
932		SA2102	B-2347	B	2347	SA684	2021-03-06	F	B	2021-09-09	10E8-GT10 12mer	Protein	20	19Feb0047			SMNP	5 ug	SubQ_tail
933		SA2102	B-2347	B	2347	SA684	2021-03-06	F	B	2021-09-09	10E8-GT10 12mer	Protein	20	19Feb0047			SMNP	5 ug	SubQ_tail
934		SA2102	B-2347	B	2347	SA684	2021-03-06	F	B	2021-09-09	10E8-GT10 12mer	Protein	20	19Feb0047			SMNP	5 ug	SubQ_tail
935		SA2102	B-2347	B	2347	SA684	2021-03-06	F	B	2021-09-09	10E8-GT10 12mer	Protein	20	19Feb0047			SMNP	5 ug	SubQ_tail
936		SA2102	B-2347	B	2347	SA684	2021-03-06	F	B	2021-09-09	10E8-GT10 12mer	Protein	20	19Feb0047			SMNP	5 ug	SubQ_tail
937		SA2102	B-2347	B	2347	SA684	2021-03-06	F	B	2021-09-09	10E8-GT10 12mer	Protein	20	19Feb0047			SMNP	5 ug	SubQ_tail
938		SA2102	B-2347	B	2347	SA684	2021-03-06	F	B	2021-09-09	10E8-GT10 12mer	Protein	20	19Feb0047			SMNP	5 ug	SubQ_tail
939		SA2102	B-2347	B	2347	SA684	2021-03-06	F	B	2021-09-09	10E8-GT10 12mer	Protein	20	19Feb0047			SMNP	5 ug	SubQ_tail
940		SA2102	B-2347	B	2347	SA684	2021-03-06	F	B	2021-09-09	10E8-GT10 12mer	Protein	20	19Feb0047			SMNP	5 ug	SubQ_tail
941		SA2102	B-2347	B	2347	SA684	2021-03-06	F	B	2021-09-09	10E8-GT10 12mer	Protein	20	19Feb0047			SMNP	5 ug	SubQ_tail
942		SA2102	B-2347	B	2347	SA684	2021-03-06	F	B	2021-09-09	10E8-GT10 12mer	Protein	20	19Feb0047			SMNP	5 ug	SubQ_tail
943		SA2102	B-2347	B	2347	SA684	2021-03-06	F	B	2021-09-09	10E8-GT10 12mer	Protein	20	19Feb0047			SMNP	5 ug	SubQ_tail
944		SA2102	B-2347	B	2347	SA684	2021-03-06	F	B	2021-09-09	10E8-GT10 12mer	Protein	20	19Feb0047			SMNP	5 ug	SubQ_tail
946		SA2102	B-2347	B	2347	SA684	2021-03-06	F	B	2021-09-09	10E8-GT10 12mer	Protein	20	19Feb0047			SMNP	5 ug	SubQ_tail
947		SA2102	B-2347	B	2347	SA684	2021-03-06	F	B	2021-09-09	10E8-GT10 12mer	Protein	20	19Feb0047			SMNP	5 ug	SubQ_tail
949		SA2102	B-2347	B	2347	SA684	2021-03-06	F	B	2021-09-09	10E8-GT10 12mer	Protein	20	19Feb0047			SMNP	5 ug	SubQ_tail
950		SA2102	B-2347	B	2347	SA684	2021-03-06	F	B	2021-09-09	10E8-GT10 12mer	Protein	20	19Feb0047			SMNP	5 ug	SubQ_tail
951		SA2102	B-2347	B	2347	SA684	2021-03-06	F	B	2021-09-09	10E8-GT10 12mer	Protein	20	19Feb0047			SMNP	5 ug	SubQ_tail
952		SA2102	B-2347	B	2347	SA684	2021-03-06	F	B	2021-09-09	10E8-GT10 12mer	Protein	20	19Feb0047			SMNP	5 ug	SubQ_tail
953		SA2102	B-2347	B	2347	SA684	2021-03-06	F	B	2021-09-09	10E8-GT10 12mer	Protein	20	19Feb0047			SMNP	5 ug	SubQ_tail
954		SA2102	B-2347	B	2347	SA684	2021-03-06	F	B	2021-09-09	10E8-GT10 12mer	Protein	20	19Feb0047			SMNP	5 ug	SubQ_tail
955		SA2102	B-2347	B	2347	SA684	2021-03-06	F	B	2021-09-09	10E8-GT10 12mer	Protein	20	19Feb0047			SMNP	5 ug	SubQ_tail
957		SA2102	B-2347	B	2347	SA684	2021-03-06	F	B	2021-09-09	10E8-GT10 12mer	Protein	20	19Feb0047			SMNP	5 ug	SubQ_tail
958		SA2102	B-2347	B	2347	SA684	2021-03-06	F	B	2021-09-09	10E8-GT10 12mer	Protein	20	19Feb0047			SMNP	5 ug	SubQ_tail
959		SA2102	B-2347	B	2347	SA684	2021-03-06	F	B	2021-09-09	10E8-GT10 12mer	Protein	20	19Feb0047			SMNP	5 ug	SubQ_tail
960		SA2102	B-2347	B	2347	SA684	2021-03-06	F	B	2021-09-09	10E8-GT10 12mer	Protein	20	19Feb0047			SMNP	5 ug	SubQ_tail
961		SA2102	B-2347	B	2347	SA684	2021-03-06	F	B	2021-09-09	10E8-GT10 12mer	Protein	20	19Feb0047			SMNP	5 ug	SubQ_tail
962		SA2102	B-2347	B	2347	SA684	2021-03-06	F	B	2021-09-09	10E8-GT10 12mer	Protein	20	19Feb0047			SMNP	5 ug	SubQ_tail
963		SA2102	B-2347	B	2347	SA684	2021-03-06	F	B	2021-09-09	10E8-GT10 12mer	Protein	20	19Feb0047			SMNP	5 ug	SubQ_tail
964		SA2102	B-2347	B	2347	SA684	2021-03-06	F	B	2021-09-09	10E8-GT10 12mer	Protein	20	19Feb0047			SMNP	5 ug	SubQ_tail
965		SA2102	B-2347	B	2347	SA684	2021-03-06	F	B	2021-09-09	10E8-GT10 12mer	Protein	20	19Feb0047			SMNP	5 ug	SubQ_tail
966		SA2102	B-2347	B	2347	SA684	2021-03-06	F	B	2021-09-09	10E8-GT10 12mer	Protein	20	19Feb0047			SMNP	5 ug	SubQ_tail
967		SA2102	B-2347	B	2347	SA684	2021-03-06	F	B	2021-09-09	10E8-GT10 12mer	Protein	20	19Feb0047			SMNP	5 ug	SubQ_tail
968		SA2102	B-2347	B	2347	SA684	2021-03-06	F	B	2021-09-09	10E8-GT10 12mer	Protein	20	19Feb0047			SMNP	5 ug	SubQ_tail
969		SA2102	B-2347	B	2347	SA684	2021-03-06	F	B	2021-09-09	10E8-GT10 12mer	Protein	20	19Feb0047			SMNP	5 ug	SubQ_tail
970		SA2102	B-2347	B	2347	SA684	2021-03-06	F	B	2021-09-09	10E8-GT10 12mer	Protein	20	19Feb0047			SMNP	5 ug	SubQ_tail
971		SA2102	B-2347	B	2347	SA684	2021-03-06	F	B	2021-09-09	10E8-GT10 12mer	Protein	20	19Feb0047			SMNP	5 ug	SubQ_tail
972		SA2102	B-2347	B	2347	SA684	2021-03-06	F	B	2021-09-09	10E8-GT10 12mer	Protein	20	19Feb0047			SMNP	5 ug	SubQ_tail
973		SA2102	B-2347	B	2347	SA684	2021-03-06	F	B	2021-09-09	10E8-GT10 12mer	Protein	20	19Feb0047			SMNP	5 ug	SubQ_tail
974		SA2102	B-2347	B	2347	SA684	2021-03-06	F	B	2021-09-09	10E8-GT10 12mer	Protein	20	19Feb0047			SMNP	5 ug	SubQ_tail
975		SA2102	B-2347	B	2347	SA684	2021-03-06	F	B	2021-09-09	10E8-GT10 12mer	Protein	20	19Feb0047			SMNP	5 ug	SubQ_tail
976		SA2102	B-2347	B	2347	SA684	2021-03-06	F	B	2021-09-09	10E8-GT10 12mer	Protein	20	19Feb0047			SMNP	5 ug	SubQ_tail
977		SA2102	B-2347	B	2347	SA684	2021-03-06	F	B	2021-09-09	10E8-GT10 12mer	Protein	20	19Feb0047			SMNP	5 ug	SubQ_tail
978		SA2102	B-2347	B	2347	SA684	2021-03-06	F	B	2021-09-09	10E8-GT10 12mer	Protein	20	19Feb0047			SMNP	5 ug	SubQ_tail
979		SA2102	B-2347	B	2347	SA684	2021-03-06	F	B	2021-09-09	10E8-GT10 12mer	Protein	20	19Feb0047			SMNP	5 ug	SubQ_tail
980		SA2102	B-2347	B	2347	SA684	2021-03-06	F	B	2021-09-09	10E8-GT10 12mer	Protein	20	19Feb0047			SMNP	5 ug	SubQ_tail
981		SA2102	B-2347	B	2347	SA684	2021-03-06	F	B	2021-09-09	10E8-GT10 12mer	Protein	20	19Feb0047			SMNP	5 ug	SubQ_tail
982		SA2102	B-2347	B	2347	SA684	2021-03-06	F	B	2021-09-09	10E8-GT10 12mer	Protein	20	19Feb0047			SMNP	5 ug	SubQ_tail
984		SA2102	B-2347	B	2347	SA684	2021-03-06	F	B	2021-09-09	10E8-GT10 12mer	Protein	20	19Feb0047			SMNP	5 ug	SubQ_tail
985		SA2102	B-2347	B	2347	SA684	2021-03-06	F	B	2021-09-09	10E8-GT10 12mer	Protein	20	19Feb0047			SMNP	5 ug	SubQ_tail
986		SA2102	B-2347	B	2347	SA684	2021-03-06	F	B	2021-09-09	10E8-GT10 12mer	Protein	20	19Feb0047			SMNP	5 ug	SubQ_tail
987		SA2102	B-2347	B	2347	SA684	2021-03-06	F	B	2021-09-09	10E8-GT10 12mer	Protein	20	19Feb0047			SMNP	5 ug	SubQ_tail
988		SA2102	B-2347	B	2347	SA684	2021-03-06	F	B	2021-09-09	10E8-GT10 12mer	Protein	20	19Feb0047			SMNP	5 ug	SubQ_tail
989		SA2102	B-2347	B	2347	SA684	2021-03-06	F	B	2021-09-09	10E8-GT10 12mer	Protein	20	19Feb0047			SMNP	5 ug	SubQ_tail
990		SA2102	B-2347	B	2347	SA684	2021-03-06	F	B	2021-09-09	10E8-GT10 12mer	Protein	20	19Feb0047			SMNP	5 ug	SubQ_tail
991		SA2102	B-2347	B	2347	SA684	2021-03-06	F	B	2021-09-09	10E8-GT10 12mer	Protein	20	19Feb0047			SMNP	5 ug	SubQ_tail
992		SA2102	B-2347	B	2347	SA684	2021-03-06	F	B	2021-09-09	10E8-GT10 12mer	Protein	20	19Feb0047			SMNP	5 ug	SubQ_tail
993		SA2102	B-2347	B	2347	SA684	2021-03-06	F	B	2021-09-09	10E8-GT10 12mer	Protein	20	19Feb0047			SMNP	5 ug	SubQ_tail
994		SA2102	B-2347	B	2347	SA684	2021-03-06	F	B	2021-09-09	10E8-GT10 12mer	Protein	20	19Feb0047			SMNP	5 ug	SubQ_tail
995		SA2102	B-2347	B	2347	SA684	2021-03-06	F	B	2021-09-09	10E8-GT10 12mer	Protein	20	19Feb0047			SMNP	5 ug	SubQ_tail
998		SA2102	B-2347	B	2347	SA684	2021-03-06	F	B	2021-09-09	10E8-GT10 12mer	Protein	20	19Feb0047			SMNP	5 ug	SubQ_tail
999		SA2102	B-2347	B	2347	SA684	2021-03-06	F	B	2021-09-09	10E8-GT10 12mer	Protein	20	19Feb0047			SMNP	5 ug	SubQ_tail
1000		SA2102	B-2347	B	2347	SA684	2021-03-06	F	B	2021-09-09	10E8-GT10 12mer	Protein	20	19Feb0047			SMNP	5 ug	SubQ_tail
1001		SA2102	B-2347	B	2347	SA684	2021-03-06	F	B	2021-09-09	10E8-GT10 12mer	Protein	20	19Feb0047			SMNP	5 ug	SubQ_tail
1002		SA2102	B-2347	B	2347	SA684	2021-03-06	F	B	2021-09-09	10E8-GT10 12mer	Protein	20	19Feb0047			SMNP	5 ug	SubQ_tail
1003		SA2102	B-2347	B	2347	SA684	2021-03-06	F	B	2021-09-09	10E8-GT10 12mer	Protein	20	19Feb0047			SMNP	5 ug	SubQ_tail
1004		SA2102	B-2347	B	2347	SA684	2021-03-06	F	B	2021-09-09	10E8-GT10 12mer	Protein	20	19Feb0047			SMNP	5 ug	SubQ_tail
1005		SA2102	B-2347	B	2347	SA684	2021-03-06	F	B	2021-09-09	10E8-GT10 12mer	Protein	20	19Feb0047			SMNP	5 ug	SubQ_tail
1006		SA2102	B-2347	B	2347	SA684	2021-03-06	F	B	2021-09-09	10E8-GT10 12mer	Protein	20	19Feb0047			SMNP	5 ug	SubQ_tail
1007		SA2102	B-2347	B	2347	SA684	2021-03-06	F	B	2021-09-09	10E8-GT10 12mer	Protein	20	19Feb0047			SMNP	5 ug	SubQ_tail
1008		SA2102	B-2347	B	2347	SA684	2021-03-06	F	B	2021-09-09	10E8-GT10 12mer	Protein	20	19Feb0047			SMNP	5 ug	SubQ_tail
1009		SA2102	B-2347	B	2347	SA684	2021-03-06	F	B	2021-09-09	10E8-GT10 12mer	Protein	20	19Feb0047			SMNP	5 ug	SubQ_tail
1010		SA2102	B-2347	B	2347	SA684	2021-03-06	F	B	2021-09-09	10E8-GT10 12mer	Protein	20	19Feb0047			SMNP	5 ug	SubQ_tail
1011		SA2102	B-2347	B	2347	SA684	2021-03-06	F	B	2021-09-09	10E8-GT10 12mer	Protein	20	19Feb0047			SMNP	5 ug	SubQ_tail
1012		SA2102	B-2347	B	2347	SA684	2021-03-06	F	B	2021-09-09	10E8-GT10 12mer	Protein	20	19Feb0047			SMNP	5 ug	SubQ_tail
1013		SA2102	B-2347	B	2347	SA684	2021-03-06	F	B	2021-09-09	10E8-GT10 12mer	Protein	20	19Feb0047			SMNP	5 ug	SubQ_tail
1014		SA2102	B-2347	B	2347	SA684	2021-03-06	F	B	2021-09-09	10E8-GT10 12mer	Protein	20	19Feb0047			SMNP	5 ug	SubQ_tail
1015		SA2102	B-2347	B	2347	SA684	2021-03-06	F	B	2021-09-09	10E8-GT10 12mer	Protein	20	19Feb0047			SMNP	5 ug	SubQ_tail
1016		SA2102	B-2348	B	2348	SA684	2021-03-06	F	B	2021-09-09	10E8-GT10 12mer	Protein	20	19Feb0047			SMNP	5 ug	SubQ_tail
1017		SA2102	B-2348	B	2348	SA684	2021-03-06	F	B	2021-09-09	10E8-GT10 12mer	Protein	20	19Feb0047			SMNP	5 ug	SubQ_tail
1018		SA2102	B-2348	B	2348	SA684	2021-03-06	F	B	2021-09-09	10E8-GT10 12mer	Protein	20	19Feb0047			SMNP	5 ug	SubQ_tail
1019		SA2102	B-2348	B	2348	SA684	2021-03-06	F	B	2021-09-09	10E8-GT10 12mer	Protein	20	19Feb0047			SMNP	5 ug	SubQ_tail
1020		SA2102	B-2348	B	2348	SA684	2021-03-06	F	B	2021-09-09	10E8-GT10 12mer	Protein	20	19Feb0047			SMNP	5 ug	SubQ_tail
1021		SA2102	B-2348	B	2348	SA684	2021-03-06	F	B	2021-09-09	10E8-GT10 12mer	Protein	20	19Feb0047			SMNP	5 ug	SubQ_tail
1022		SA2102	B-2348	B	2348	SA684	2021-03-06	F	B	2021-09-09	10E8-GT10 12mer	Protein	20	19Feb0047			SMNP	5 ug	SubQ_tail
1023		SA2102	B-2348	B	2348	SA684	2021-03-06	F	B	2021-09-09	10E8-GT10 12mer	Protein	20	19Feb0047			SMNP	5 ug	SubQ_tail
1024		SA2102	B-2348	B	2348	SA684	2021-03-06	F	B	2021-09-09	10E8-GT10 12mer	Protein	20	19Feb0047			SMNP	5 ug	SubQ_tail
1025		SA2102	B-2348	B	2348	SA684	2021-03-06	F	B	2021-09-09	10E8-GT10 12mer	Protein	20	19Feb0047			SMNP	5 ug	SubQ_tail
1026		SA2102	B-2348	B	2348	SA684	2021-03-06	F	B	2021-09-09	10E8-GT10 12mer	Protein	20	19Feb0047			SMNP	5 ug	SubQ_tail
1027		SA2102	B-2348	B	2348	SA684	2021-03-06	F	B	2021-09-09	10E8-GT10 12mer	Protein	20	19Feb0047			SMNP	5 ug	SubQ_tail
1028		SA2102	B-2348	B	2348	SA684	2021-03-06	F	B	2021-09-09	10E8-GT10 12mer	Protein	20	19Feb0047			SMNP	5 ug	SubQ_tail
1029		SA2102	B-2348	B	2348	SA684	2021-03-06	F	B	2021-09-09	10E8-GT10 12mer	Protein	20	19Feb0047			SMNP	5 ug	SubQ_tail
1030		SA2102	B-2348	B	2348	SA684	2021-03-06	F	B	2021-09-09	10E8-GT10 12mer	Protein	20	19Feb0047			SMNP	5 ug	SubQ_tail
1031		SA2102	B-2348	B	2348	SA684	2021-03-06	F	B	2021-09-09	10E8-GT10 12mer	Protein	20	19Feb0047			SMNP	5 ug	SubQ_tail
1032		SA2102	B-2348	B	2348	SA684	2021-03-06	F	B	2021-09-09	10E8-GT10 12mer	Protein	20	19Feb0047			SMNP	5 ug	SubQ_tail
1033		SA2102	B-2348	B	2348	SA684	2021-03-06	F	B	2021-09-09	10E8-GT10 12mer	Protein	20	19Feb0047			SMNP	5 ug	SubQ_tail
1034		SA2102	B-2348	B	2348	SA684	2021-03-06	F	B	2021-09-09	10E8-GT10 12mer	Protein	20	19Feb0047			SMNP	5 ug	SubQ_tail
1035		SA2102	B-2348	B	2348	SA684	2021-03-06	F	B	2021-09-09	10E8-GT10 12mer	Protein	20	19Feb0047			SMNP	5 ug	SubQ_tail
1036		SA2102	B-2348	B	2348	SA684	2021-03-06	F	B	2021-09-09	10E8-GT10 12mer	Protein	20	19Feb0047			SMNP	5 ug	SubQ_tail
1037		SA2102	B-2348	B	2348	SA684	2021-03-06	F	B	2021-09-09	10E8-GT10 12mer	Protein	20	19Feb0047			SMNP	5 ug	SubQ_tail
1038		SA2102	B-2348	B	2348	SA684	2021-03-06	F	B	2021-09-09	10E8-GT10 12mer	Protein	20	19Feb0047			SMNP	5 ug	SubQ_tail
1039		SA2102	B-2348	B	2348	SA684	2021-03-06	F	B	2021-09-09	10E8-GT10 12mer	Protein	20	19Feb0047			SMNP	5 ug	SubQ_tail
1040		SA2102	B-2348	B	2348	SA684	2021-03-06	F	B	2021-09-09	10E8-GT10 12mer	Protein	20	19Feb0047			SMNP	5 ug	SubQ_tail
1041		SA2102	B-2348	B	2348	SA684	2021-03-06	F	B	2021-09-09	10E8-GT10 12mer	Protein	20	19Feb0047			SMNP	5 ug	SubQ_tail
1042		SA2102	B-2348	B	2348	SA684	2021-03-06	F	B	2021-09-09	10E8-GT10 12mer	Protein	20	19Feb0047			SMNP	5 ug	SubQ_tail
1043		SA2102	B-2348	B	2348	SA684	2021-03-06	F	B	2021-09-09	10E8-GT10 12mer	Protein	20	19Feb0047			SMNP	5 ug	SubQ_tail
1044		SA2102	B-2348	B	2348	SA684	2021-03-06	F	B	2021-09-09	10E8-GT10 12mer	Protein	20	19Feb0047			SMNP	5 ug	SubQ_tail
1045		SA2102	B-2348	B	2348	SA684	2021-03-06	F	B	2021-09-09	10E8-GT10 12mer	Protein	20	19Feb0047			SMNP	5 ug	SubQ_tail
1046		SA2102	B-2348	B	2348	SA684	2021-03-06	F	B	2021-09-09	10E8-GT10 12mer	Protein	20	19Feb0047			SMNP	5 ug	SubQ_tail
1047		SA2102	B-2348	B	2348	SA684	2021-03-06	F	B	2021-09-09	10E8-GT10 12mer	Protein	20	19Feb0047			SMNP	5 ug	SubQ_tail
1048		SA2102	B-2348	B	2348	SA684	2021-03-06	F	B	2021-09-09	10E8-GT10 12mer	Protein	20	19Feb0047			SMNP	5 ug	SubQ_tail
1049		SA2102	B-2348	B	2348	SA684	2021-03-06	F	B	2021-09-09	10E8-GT10 12mer	Protein	20	19Feb0047			SMNP	5 ug	SubQ_tail
1050		SA2102	B-2348	B	2348	SA684	2021-03-06	F	B	2021-09-09	10E8-GT10 12mer	Protein	20	19Feb0047			SMNP	5 ug	SubQ_tail
1051		SA2102	B-2348	B	2348	SA684	2021-03-06	F	B	2021-09-09	10E8-GT10 12mer	Protein	20	19Feb0047			SMNP	5 ug	SubQ_tail
1052		SA2102	B-2348	B	2348	SA684	2021-03-06	F	B	2021-09-09	10E8-GT10 12mer	Protein	20	19Feb0047			SMNP	5 ug	SubQ_tail
1053		SA2102	B-2348	B	2348	SA684	2021-03-06	F	B	2021-09-09	10E8-GT10 12mer	Protein	20	19Feb0047			SMNP	5 ug	SubQ_tail
1054		SA2102	B-2348	B	2348	SA684	2021-03-06	F	B	2021-09-09	10E8-GT10 12mer	Protein	20	19Feb0047			SMNP	5 ug	SubQ_tail
1055		SA2102	B-2348	B	2348	SA684	2021-03-06	F	B	2021-09-09	10E8-GT10 12mer	Protein	20	19Feb0047			SMNP	5 ug	SubQ_tail
1056		SA2102	B-2348	B	2348	SA684	2021-03-06	F	B	2021-09-09	10E8-GT10 12mer	Protein	20	19Feb0047			SMNP	5 ug	SubQ_tail
1057		SA2102	B-2348	B	2348	SA684	2021-03-06	F	B	2021-09-09	10E8-GT10 12mer	Protein	20	19Feb0047			SMNP	5 ug	SubQ_tail
1058		SA2102	B-2348	B	2348	SA684	2021-03-06	F	B	2021-09-09	10E8-GT10 12mer	Protein	20	19Feb0047			SMNP	5 ug	SubQ_tail
1059		SA2102	B-2348	B	2348	SA684	2021-03-06	F	B	2021-09-09	10E8-GT10 12mer	Protein	20	19Feb0047			SMNP	5 ug	SubQ_tail
1060		SA2102	B-2348	B	2348	SA684	2021-03-06	F	B	2021-09-09	10E8-GT10 12mer	Protein	20	19Feb0047			SMNP	5 ug	SubQ_tail
1061		SA2102	B-2348	B	2348	SA684	2021-03-06	F	B	2021-09-09	10E8-GT10 12mer	Protein	20	19Feb0047			SMNP	5 ug	SubQ_tail
1062		SA2102	B-2348	B	2348	SA684	2021-03-06	F	B	2021-09-09	10E8-GT10 12mer	Protein	20	19Feb0047			SMNP	5 ug	SubQ_tail
1063		SA2102	B-2348	B	2348	SA684	2021-03-06	F	B	2021-09-09	10E8-GT10 12mer	Protein	20	19Feb0047			SMNP	5 ug	SubQ_tail
1064		SA2102	B-2348	B	2348	SA684	2021-03-06	F	B	2021-09-09	10E8-GT10 12mer	Protein	20	19Feb0047			SMNP	5 ug	SubQ_tail
1065		SA2102	B-2348	B	2348	SA684	2021-03-06	F	B	2021-09-09	10E8-GT10 12mer	Protein	20	19Feb0047			SMNP	5 ug	SubQ_tail
1066		SA2102	B-2348	B	2348	SA684	2021-03-06	F	B	2021-09-09	10E8-GT10 12mer	Protein	20	19Feb0047			SMNP	5 ug	SubQ_tail
1067		SA2102	B-2348	B	2348	SA684	2021-03-06	F	B	2021-09-09	10E8-GT10 12mer	Protein	20	19Feb0047			SMNP	5 ug	SubQ_tail
1068		SA2102	B-2348	B	2348	SA684	2021-03-06	F	B	2021-09-09	10E8-GT10 12mer	Protein	20	19Feb0047			SMNP	5 ug	SubQ_tail
1069		SA2102	B-2348	B	2348	SA684	2021-03-06	F	B	2021-09-09	10E8-GT10 12mer	Protein	20	19Feb0047			SMNP	5 ug	SubQ_tail
1070		SA2102	B-2348	B	2348	SA684	2021-03-06	F	B	2021-09-09	10E8-GT10 12mer	Protein	20	19Feb0047			SMNP	5 ug	SubQ_tail
1071		SA2102	B-2348	B	2348	SA684	2021-03-06	F	B	2021-09-09	10E8-GT10 12mer	Protein	20	19Feb0047			SMNP	5 ug	SubQ_tail
1072		SA2102	B-2348	B	2348	SA684	2021-03-06	F	B	2021-09-09	10E8-GT10 12mer	Protein	20	19Feb0047			SMNP	5 ug	SubQ_tail
1073		SA2102	B-2348	B	2348	SA684	2021-03-06	F	B	2021-09-09	10E8-GT10 12mer	Protein	20	19Feb0047			SMNP	5 ug	SubQ_tail
1074		SA2102	B-2348	B	2348	SA684	2021-03-06	F	B	2021-09-09	10E8-GT10 12mer	Protein	20	19Feb0047			SMNP	5 ug	SubQ_tail
1075		SA2102	B-2348	B	2348	SA684	2021-03-06	F	B	2021-09-09	10E8-GT10 12mer	Protein	20	19Feb0047			SMNP	5 ug	SubQ_tail
1076		SA2102	B-2348	B	2348	SA684	2021-03-06	F	B	2021-09-09	10E8-GT10 12mer	Protein	20	19Feb0047			SMNP	5 ug	SubQ_tail
1077		SA2102	B-2348	B	2348	SA684	2021-03-06	F	B	2021-09-09	10E8-GT10 12mer	Protein	20	19Feb0047			SMNP	5 ug	SubQ_tail
1078		SA2102	B-2348	B	2348	SA684	2021-03-06	F	B	2021-09-09	10E8-GT10 12mer	Protein	20	19Feb0047			SMNP	5 ug	SubQ_tail
1079		SA2102	B-2348	B	2348	SA684	2021-03-06	F	B	2021-09-09	10E8-GT10 12mer	Protein	20	19Feb0047			SMNP	5 ug	SubQ_tail
1080		SA2102	B-2348	B	2348	SA684	2021-03-06	F	B	2021-09-09	10E8-GT10 12mer	Protein	20	19Feb0047			SMNP	5 ug	SubQ_tail
1081		SA2102	B-2348	B	2348	SA684	2021-03-06	F	B	2021-09-09	10E8-GT10 12mer	Protein	20	19Feb0047			SMNP	5 ug	SubQ_tail
1082		SA2102	B-2348	B	2348	SA684	2021-03-06	F	B	2021-09-09	10E8-GT10 12mer	Protein	20	19Feb0047			SMNP	5 ug	SubQ_tail
1083		SA2102	B-2348	B	2348	SA684	2021-03-06	F	B	2021-09-09	10E8-GT10 12mer	Protein	20	19Feb0047			SMNP	5 ug	SubQ_tail
1084		SA2102	B-2348	B	2348	SA684	2021-03-06	F	B	2021-09-09	10E8-GT10 12mer	Protein	20	19Feb0047			SMNP	5 ug	SubQ_tail
1085		SA2102	B-2348	B	2348	SA684	2021-03-06	F	B	2021-09-09	10E8-GT10 12mer	Protein	20	19Feb0047			SMNP	5 ug	SubQ_tail
1087		SA2102	B-2348	B	2348	SA684	2021-03-06	F	B	2021-09-09	10E8-GT10 12mer	Protein	20	19Feb0047			SMNP	5 ug	SubQ_tail
1088		SA2102	B-2348	B	2348	SA684	2021-03-06	F	B	2021-09-09	10E8-GT10 12mer	Protein	20	19Feb0047			SMNP	5 ug	SubQ_tail
1090		SA2102	B-2348	B	2348	SA684	2021-03-06	F	B	2021-09-09	10E8-GT10 12mer	Protein	20	19Feb0047			SMNP	5 ug	SubQ_tail
1091		SA2102	B-2348	B	2348	SA684	2021-03-06	F	B	2021-09-09	10E8-GT10 12mer	Protein	20	19Feb0047			SMNP	5 ug	SubQ_tail
1092		SA2102	B-2348	B	2348	SA684	2021-03-06	F	B	2021-09-09	10E8-GT10 12mer	Protein	20	19Feb0047			SMNP	5 ug	SubQ_tail
1093		SA2102	B-2348	B	2348	SA684	2021-03-06	F	B	2021-09-09	10E8-GT10 12mer	Protein	20	19Feb0047			SMNP	5 ug	SubQ_tail
1095		SA2102	B-2348	B	2348	SA684	2021-03-06	F	B	2021-09-09	10E8-GT10 12mer	Protein	20	19Feb0047			SMNP	5 ug	SubQ_tail
1096		SA2102	B-2348	B	2348	SA684	2021-03-06	F	B	2021-09-09	10E8-GT10 12mer	Protein	20	19Feb0047			SMNP	5 ug	SubQ_tail
1097		SA2102	B-2348	B	2348	SA684	2021-03-06	F	B	2021-09-09	10E8-GT10 12mer	Protein	20	19Feb0047			SMNP	5 ug	SubQ_tail
1098		SA2102	B-2348	B	2348	SA684	2021-03-06	F	B	2021-09-09	10E8-GT10 12mer	Protein	20	19Feb0047			SMNP	5 ug	SubQ_tail
1099		SA2102	B-2348	B	2348	SA684	2021-03-06	F	B	2021-09-09	10E8-GT10 12mer	Protein	20	19Feb0047			SMNP	5 ug	SubQ_tail
1100		SA2102	B-2348	B	2348	SA684	2021-03-06	F	B	2021-09-09	10E8-GT10 12mer	Protein	20	19Feb0047			SMNP	5 ug	SubQ_tail
1101		SA2102	B-2348	B	2348	SA684	2021-03-06	F	B	2021-09-09	10E8-GT10 12mer	Protein	20	19Feb0047			SMNP	5 ug	SubQ_tail
1102		SA2102	B-2348	B	2348	SA684	2021-03-06	F	B	2021-09-09	10E8-GT10 12mer	Protein	20	19Feb0047			SMNP	5 ug	SubQ_tail
1103		SA2102	B-2348	B	2348	SA684	2021-03-06	F	B	2021-09-09	10E8-GT10 12mer	Protein	20	19Feb0047			SMNP	5 ug	SubQ_tail
1104		SA2102	B-2348	B	2348	SA684	2021-03-06	F	B	2021-09-09	10E8-GT10 12mer	Protein	20	19Feb0047			SMNP	5 ug	SubQ_tail
1105		SA2102	B-2348	B	2348	SA684	2021-03-06	F	B	2021-09-09	10E8-GT10 12mer	Protein	20	19Feb0047			SMNP	5 ug	SubQ_tail
1106		SA2102	B-2348	B	2348	SA684	2021-03-06	F	B	2021-09-09	10E8-GT10 12mer	Protein	20	19Feb0047			SMNP	5 ug	SubQ_tail
1107		SA2102	B-2348	B	2348	SA684	2021-03-06	F	B	2021-09-09	10E8-GT10 12mer	Protein	20	19Feb0047			SMNP	5 ug	SubQ_tail
1108		SA2102	B-2348	B	2348	SA684	2021-03-06	F	B	2021-09-09	10E8-GT10 12mer	Protein	20	19Feb0047			SMNP	5 ug	SubQ_tail
1109		SA2102	B-2348	B	2348	SA684	2021-03-06	F	B	2021-09-09	10E8-GT10 12mer	Protein	20	19Feb0047			SMNP	5 ug	SubQ_tail
1110		SA2102	B-2348	B	2348	SA684	2021-03-06	F	B	2021-09-09	10E8-GT10 12mer	Protein	20	19Feb0047			SMNP	5 ug	SubQ_tail
1111		SA2102	B-2348	B	2348	SA684	2021-03-06	F	B	2021-09-09	10E8-GT10 12mer	Protein	20	19Feb0047			SMNP	5 ug	SubQ_tail
1112		SA2102	B-2348	B	2348	SA684	2021-03-06	F	B	2021-09-09	10E8-GT10 12mer	Protein	20	19Feb0047			SMNP	5 ug	SubQ_tail
1113		SA2102	B-2348	B	2348	SA684	2021-03-06	F	B	2021-09-09	10E8-GT10 12mer	Protein	20	19Feb0047			SMNP	5 ug	SubQ_tail
1114		SA2102	B-2348	B	2348	SA684	2021-03-06	F	B	2021-09-09	10E8-GT10 12mer	Protein	20	19Feb0047			SMNP	5 ug	SubQ_tail
1115		SA2102	B-2348	B	2348	SA684	2021-03-06	F	B	2021-09-09	10E8-GT10 12mer	Protein	20	19Feb0047			SMNP	5 ug	SubQ_tail
1116		SA2102	B-2348	B	2348	SA684	2021-03-06	F	B	2021-09-09	10E8-GT10 12mer	Protein	20	19Feb0047			SMNP	5 ug	SubQ_tail
1117		SA2102	B-2348	B	2348	SA684	2021-03-06	F	B	2021-09-09	10E8-GT10 12mer	Protein	20	19Feb0047			SMNP	5 ug	SubQ_tail
1118		SA2102	B-2348	B	2348	SA684	2021-03-06	F	B	2021-09-09	10E8-GT10 12mer	Protein	20	19Feb0047			SMNP	5 ug	SubQ_tail
1119		SA2102	B-2348	B	2348	SA684	2021-03-06	F	B	2021-09-09	10E8-GT10 12mer	Protein	20	19Feb0047			SMNP	5 ug	SubQ_tail
1120		SA2102	B-2348	B	2348	SA684	2021-03-06	F	B	2021-09-09	10E8-GT10 12mer	Protein	20	19Feb0047			SMNP	5 ug	SubQ_tail
1121		SA2102	B-2348	B	2348	SA684	2021-03-06	F	B	2021-09-09	10E8-GT10 12mer	Protein	20	19Feb0047			SMNP	5 ug	SubQ_tail
1122		SA2102	B-2348	B	2348	SA684	2021-03-06	F	B	2021-09-09	10E8-GT10 12mer	Protein	20	19Feb0047			SMNP	5 ug	SubQ_tail
1123		SA2102	B-2348	B	2348	SA684	2021-03-06	F	B	2021-09-09	10E8-GT10 12mer	Protein	20	19Feb0047			SMNP	5 ug	SubQ_tail
1124		SA2102	B-2348	B	2348	SA684	2021-03-06	F	B	2021-09-09	10E8-GT10 12mer	Protein	20	19Feb0047			SMNP	5 ug	SubQ_tail
1125		SA2102	B-2348	B	2348	SA684	2021-03-06	F	B	2021-09-09	10E8-GT10 12mer	Protein	20	19Feb0047			SMNP	5 ug	SubQ_tail
1126		SA2102	B-2348	B	2348	SA684	2021-03-06	F	B	2021-09-09	10E8-GT10 12mer	Protein	20	19Feb0047			SMNP	5 ug	SubQ_tail
1127		SA2102	B-2348	B	2348	SA684	2021-03-06	F	B	2021-09-09	10E8-GT10 12mer	Protein	20	19Feb0047			SMNP	5 ug	SubQ_tail
1128		SA2102	B-2348	B	2348	SA684	2021-03-06	F	B	2021-09-09	10E8-GT10 12mer	Protein	20	19Feb0047			SMNP	5 ug	SubQ_tail
1129		SA2102	B-2348	B	2348	SA684	2021-03-06	F	B	2021-09-09	10E8-GT10 12mer	Protein	20	19Feb0047			SMNP	5 ug	SubQ_tail
1130		SA2102	B-2348	B	2348	SA684	2021-03-06	F	B	2021-09-09	10E8-GT10 12mer	Protein	20	19Feb0047			SMNP	5 ug	SubQ_tail
1131		SA2102	B-2348	B	2348	SA684	2021-03-06	F	B	2021-09-09	10E8-GT10 12mer	Protein	20	19Feb0047			SMNP	5 ug	SubQ_tail
1132		SA2102	B-2348	B	2348	SA684	2021-03-06	F	B	2021-09-09	10E8-GT10 12mer	Protein	20	19Feb0047			SMNP	5 ug	SubQ_tail
1133		SA2102	B-2348	B	2348	SA684	2021-03-06	F	B	2021-09-09	10E8-GT10 12mer	Protein	20	19Feb0047			SMNP	5 ug	SubQ_tail
1134		SA2102	B-2348	B	2348	SA684	2021-03-06	F	B	2021-09-09	10E8-GT10 12mer	Protein	20	19Feb0047			SMNP	5 ug	SubQ_tail
1135		SA2102	B-2348	B	2348	SA684	2021-03-06	F	B	2021-09-09	10E8-GT10 12mer	Protein	20	19Feb0047			SMNP	5 ug	SubQ_tail
1136		SA2102	B-2348	B	2348	SA684	2021-03-06	F	B	2021-09-09	10E8-GT10 12mer	Protein	20	19Feb0047			SMNP	5 ug	SubQ_tail
1137		SA2102	B-2348	B	2348	SA684	2021-03-06	F	B	2021-09-09	10E8-GT10 12mer	Protein	20	19Feb0047			SMNP	5 ug	SubQ_tail
1138		SA2102	B-2348	B	2348	SA684	2021-03-06	F	B	2021-09-09	10E8-GT10 12mer	Protein	20	19Feb0047			SMNP	5 ug	SubQ_tail
1139		SA2102	B-2348	B	2348	SA684	2021-03-06	F	B	2021-09-09	10E8-GT10 12mer	Protein	20	19Feb0047			SMNP	5 ug	SubQ_tail
1140		SA2102	B-2348	B	2348	SA684	2021-03-06	F	B	2021-09-09	10E8-GT10 12mer	Protein	20	19Feb0047			SMNP	5 ug	SubQ_tail
1141		SA2102	B-2348	B	2348	SA684	2021-03-06	F	B	2021-09-09	10E8-GT10 12mer	Protein	20	19Feb0047			SMNP	5 ug	SubQ_tail
1142		SA2102	B-2348	B	2348	SA684	2021-03-06	F	B	2021-09-09	10E8-GT10 12mer	Protein	20	19Feb0047			SMNP	5 ug	SubQ_tail
1143		SA2102	B-2348	B	2348	SA684	2021-03-06	F	B	2021-09-09	10E8-GT10 12mer	Protein	20	19Feb0047			SMNP	5 ug	SubQ_tail
1144		SA2102	B-2348	B	2348	SA684	2021-03-06	F	B	2021-09-09	10E8-GT10 12mer	Protein	20	19Feb0047			SMNP	5 ug	SubQ_tail
1145		SA2102	B-2348	B	2348	SA684	2021-03-06	F	B	2021-09-09	10E8-GT10 12mer	Protein	20	19Feb0047			SMNP	5 ug	SubQ_tail
1146		SA2102	B-2348	B	2348	SA684	2021-03-06	F	B	2021-09-09	10E8-GT10 12mer	Protein	20	19Feb0047			SMNP	5 ug	SubQ_tail
1147		SA2102	B-2348	B	2348	SA684	2021-03-06	F	B	2021-09-09	10E8-GT10 12mer	Protein	20	19Feb0047			SMNP	5 ug	SubQ_tail
1148		SA2102	B-2348	B	2348	SA684	2021-03-06	F	B	2021-09-09	10E8-GT10 12mer	Protein	20	19Feb0047			SMNP	5 ug	SubQ_tail
1149		SA2102	B-2348	B	2348	SA684	2021-03-06	F	B	2021-09-09	10E8-GT10 12mer	Protein	20	19Feb0047			SMNP	5 ug	SubQ_tail
1150		SA2102	B-2348	B	2348	SA684	2021-03-06	F	B	2021-09-09	10E8-GT10 12mer	Protein	20	19Feb0047			SMNP	5 ug	SubQ_tail
1151		SA2102	B-2348	B	2348	SA684	2021-03-06	F	B	2021-09-09	10E8-GT10 12mer	Protein	20	19Feb0047			SMNP	5 ug	SubQ_tail
1152		SA2102	B-2348	B	2348	SA684	2021-03-06	F	B	2021-09-09	10E8-GT10 12mer	Protein	20	19Feb0047			SMNP	5 ug	SubQ_tail
1153		SA2102	B-2348	B	2348	SA684	2021-03-06	F	B	2021-09-09	10E8-GT10 12mer	Protein	20	19Feb0047			SMNP	5 ug	SubQ_tail
1154		SA2102	B-2348	B	2348	SA684	2021-03-06	F	B	2021-09-09	10E8-GT10 12mer	Protein	20	19Feb0047			SMNP	5 ug	SubQ_tail
1155		SA2102	B-2348	B	2348	SA684	2021-03-06	F	B	2021-09-09	10E8-GT10 12mer	Protein	20	19Feb0047			SMNP	5 ug	SubQ_tail
1156		SA2102	B-2348	B	2348	SA684	2021-03-06	F	B	2021-09-09	10E8-GT10 12mer	Protein	20	19Feb0047			SMNP	5 ug	SubQ_tail
1157		SA2102	B-2348	B	2348	SA684	2021-03-06	F	B	2021-09-09	10E8-GT10 12mer	Protein	20	19Feb0047			SMNP	5 ug	SubQ_tail
1158		SA2102	B-2348	B	2348	SA684	2021-03-06	F	B	2021-09-09	10E8-GT10 12mer	Protein	20	19Feb0047			SMNP	5 ug	SubQ_tail
1159		SA2102	B-2348	B	2348	SA684	2021-03-06	F	B	2021-09-09	10E8-GT10 12mer	Protein	20	19Feb0047			SMNP	5 ug	SubQ_tail
1160		SA2102	B-2348	B	2348	SA684	2021-03-06	F	B	2021-09-09	10E8-GT10 12mer	Protein	20	19Feb0047			SMNP	5 ug	SubQ_tail
1161		SA2102	B-2348	B	2348	SA684	2021-03-06	F	B	2021-09-09	10E8-GT10 12mer	Protein	20	19Feb0047			SMNP	5 ug	SubQ_tail
1162		SA2102	B-2348	B	2348	SA684	2021-03-06	F	B	2021-09-09	10E8-GT10 12mer	Protein	20	19Feb0047			SMNP	5 ug	SubQ_tail
1163		SA2102	B-2348	B	2348	SA684	2021-03-06	F	B	2021-09-09	10E8-GT10 12mer	Protein	20	19Feb0047			SMNP	5 ug	SubQ_tail
1164		SA2102	B-2348	B	2348	SA684	2021-03-06	F	B	2021-09-09	10E8-GT10 12mer	Protein	20	19Feb0047			SMNP	5 ug	SubQ_tail
1165		SA2102	B-2348	B	2348	SA684	2021-03-06	F	B	2021-09-09	10E8-GT10 12mer	Protein	20	19Feb0047			SMNP	5 ug	SubQ_tail
1167		SA2102	B-2348	B	2348	SA684	2021-03-06	F	B	2021-09-09	10E8-GT10 12mer	Protein	20	19Feb0047			SMNP	5 ug	SubQ_tail
1168		SA2102	B-2348	B	2348	SA684	2021-03-06	F	B	2021-09-09	10E8-GT10 12mer	Protein	20	19Feb0047			SMNP	5 ug	SubQ_tail
1169		SA2102	B-2348	B	2348	SA684	2021-03-06	F	B	2021-09-09	10E8-GT10 12mer	Protein	20	19Feb0047			SMNP	5 ug	SubQ_tail
1170		SA2102	B-2348	B	2348	SA684	2021-03-06	F	B	2021-09-09	10E8-GT10 12mer	Protein	20	19Feb0047			SMNP	5 ug	SubQ_tail
1171		SA2102	B-2348	B	2348	SA684	2021-03-06	F	B	2021-09-09	10E8-GT10 12mer	Protein	20	19Feb0047			SMNP	5 ug	SubQ_tail
1172		SA2102	B-2348	B	2348	SA684	2021-03-06	F	B	2021-09-09	10E8-GT10 12mer	Protein	20	19Feb0047			SMNP	5 ug	SubQ_tail
1173		SA2102	B-2348	B	2348	SA684	2021-03-06	F	B	2021-09-09	10E8-GT10 12mer	Protein	20	19Feb0047			SMNP	5 ug	SubQ_tail
1175		SA2102	B-2348	B	2348	SA684	2021-03-06	F	B	2021-09-09	10E8-GT10 12mer	Protein	20	19Feb0047			SMNP	5 ug	SubQ_tail
1176		SA2102	B-2348	B	2348	SA684	2021-03-06	F	B	2021-09-09	10E8-GT10 12mer	Protein	20	19Feb0047			SMNP	5 ug	SubQ_tail
1177		SA2102	B-2348	B	2348	SA684	2021-03-06	F	B	2021-09-09	10E8-GT10 12mer	Protein	20	19Feb0047			SMNP	5 ug	SubQ_tail
1178		SA2102	B-2348	B	2348	SA684	2021-03-06	F	B	2021-09-09	10E8-GT10 12mer	Protein	20	19Feb0047			SMNP	5 ug	SubQ_tail
1179		SA2102	B-2348	B	2348	SA684	2021-03-06	F	B	2021-09-09	10E8-GT10 12mer	Protein	20	19Feb0047			SMNP	5 ug	SubQ_tail
1180		SA2102	B-2348	B	2348	SA684	2021-03-06	F	B	2021-09-09	10E8-GT10 12mer	Protein	20	19Feb0047			SMNP	5 ug	SubQ_tail
1181		SA2102	B-2348	B	2348	SA684	2021-03-06	F	B	2021-09-09	10E8-GT10 12mer	Protein	20	19Feb0047			SMNP	5 ug	SubQ_tail
1182		SA2102	B-2348	B	2348	SA684	2021-03-06	F	B	2021-09-09	10E8-GT10 12mer	Protein	20	19Feb0047			SMNP	5 ug	SubQ_tail
1183		SA2102	B-2348	B	2348	SA684	2021-03-06	F	B	2021-09-09	10E8-GT10 12mer	Protein	20	19Feb0047			SMNP	5 ug	SubQ_tail
1184		SA2102	B-2348	B	2348	SA684	2021-03-06	F	B	2021-09-09	10E8-GT10 12mer	Protein	20	19Feb0047			SMNP	5 ug	SubQ_tail
1185		SA2102	B-2348	B	2348	SA684	2021-03-06	F	B	2021-09-09	10E8-GT10 12mer	Protein	20	19Feb0047			SMNP	5 ug	SubQ_tail
1186		SA2102	B-2348	B	2348	SA684	2021-03-06	F	B	2021-09-09	10E8-GT10 12mer	Protein	20	19Feb0047			SMNP	5 ug	SubQ_tail
1187		SA2102	B-2348	B	2348	SA684	2021-03-06	F	B	2021-09-09	10E8-GT10 12mer	Protein	20	19Feb0047			SMNP	5 ug	SubQ_tail
1188		SA2102	B-2348	B	2348	SA684	2021-03-06	F	B	2021-09-09	10E8-GT10 12mer	Protein	20	19Feb0047			SMNP	5 ug	SubQ_tail
1189		SA2102	B-2348	B	2348	SA684	2021-03-06	F	B	2021-09-09	10E8-GT10 12mer	Protein	20	19Feb0047			SMNP	5 ug	SubQ_tail
1190		SA2102	B-2348	B	2348	SA684	2021-03-06	F	B	2021-09-09	10E8-GT10 12mer	Protein	20	19Feb0047			SMNP	5 ug	SubQ_tail
1191		SA2102	B-2348	B	2348	SA684	2021-03-06	F	B	2021-09-09	10E8-GT10 12mer	Protein	20	19Feb0047			SMNP	5 ug	SubQ_tail
1192		SA2102	B-2348	B	2348	SA684	2021-03-06	F	B	2021-09-09	10E8-GT10 12mer	Protein	20	19Feb0047			SMNP	5 ug	SubQ_tail
1193		SA2102	B-2348	B	2348	SA684	2021-03-06	F	B	2021-09-09	10E8-GT10 12mer	Protein	20	19Feb0047			SMNP	5 ug	SubQ_tail
1194		SA2102	B-2348	B	2348	SA684	2021-03-06	F	B	2021-09-09	10E8-GT10 12mer	Protein	20	19Feb0047			SMNP	5 ug	SubQ_tail
1195		SA2102	B-2348	B	2348	SA684	2021-03-06	F	B	2021-09-09	10E8-GT10 12mer	Protein	20	19Feb0047			SMNP	5 ug	SubQ_tail
1196		SA2102	B-2348	B	2348	SA684	2021-03-06	F	B	2021-09-09	10E8-GT10 12mer	Protein	20	19Feb0047			SMNP	5 ug	SubQ_tail
1197		SA2102	B-2348	B	2348	SA684	2021-03-06	F	B	2021-09-09	10E8-GT10 12mer	Protein	20	19Feb0047			SMNP	5 ug	SubQ_tail
1198		SA2102	B-2348	B	2348	SA684	2021-03-06	F	B	2021-09-09	10E8-GT10 12mer	Protein	20	19Feb0047			SMNP	5 ug	SubQ_tail
1199		SA2102	B-2348	B	2348	SA684	2021-03-06	F	B	2021-09-09	10E8-GT10 12mer	Protein	20	19Feb0047			SMNP	5 ug	SubQ_tail
1200		SA2102	B-2348	B	2348	SA684	2021-03-06	F	B	2021-09-09	10E8-GT10 12mer	Protein	20	19Feb0047			SMNP	5 ug	SubQ_tail
1201		SA2102	B-2348	B	2348	SA684	2021-03-06	F	B	2021-09-09	10E8-GT10 12mer	Protein	20	19Feb0047			SMNP	5 ug	SubQ_tail
1202		SA2102	B-2348	B	2348	SA684	2021-03-06	F	B	2021-09-09	10E8-GT10 12mer	Protein	20	19Feb0047			SMNP	5 ug	SubQ_tail
1203		SA2102	B-2348	B	2348	SA684	2021-03-06	F	B	2021-09-09	10E8-GT10 12mer	Protein	20	19Feb0047			SMNP	5 ug	SubQ_tail
1204		SA2102	B-2348	B	2348	SA684	2021-03-06	F	B	2021-09-09	10E8-GT10 12mer	Protein	20	19Feb0047			SMNP	5 ug	SubQ_tail
1205		SA2102	B-2348	B	2348	SA684	2021-03-06	F	B	2021-09-09	10E8-GT10 12mer	Protein	20	19Feb0047			SMNP	5 ug	SubQ_tail
1206		SA2102	B-2348	B	2348	SA684	2021-03-06	F	B	2021-09-09	10E8-GT10 12mer	Protein	20	19Feb0047			SMNP	5 ug	SubQ_tail
1207		SA2102	B-2348	B	2348	SA684	2021-03-06	F	B	2021-09-09	10E8-GT10 12mer	Protein	20	19Feb0047			SMNP	5 ug	SubQ_tail
1208		SA2102	B-2348	B	2348	SA684	2021-03-06	F	B	2021-09-09	10E8-GT10 12mer	Protein	20	19Feb0047			SMNP	5 ug	SubQ_tail
1209		SA2102	B-2348	B	2348	SA684	2021-03-06	F	B	2021-09-09	10E8-GT10 12mer	Protein	20	19Feb0047			SMNP	5 ug	SubQ_tail
1210		SA2102	B-2348	B	2348	SA684	2021-03-06	F	B	2021-09-09	10E8-GT10 12mer	Protein	20	19Feb0047			SMNP	5 ug	SubQ_tail
1211		SA2102	B-2348	B	2348	SA684	2021-03-06	F	B	2021-09-09	10E8-GT10 12mer	Protein	20	19Feb0047			SMNP	5 ug	SubQ_tail
1212		SA2102	B-2348	B	2348	SA684	2021-03-06	F	B	2021-09-09	10E8-GT10 12mer	Protein	20	19Feb0047			SMNP	5 ug	SubQ_tail
1214		SA2102	B-2348	B	2348	SA684	2021-03-06	F	B	2021-09-09	10E8-GT10 12mer	Protein	20	19Feb0047			SMNP	5 ug	SubQ_tail
1215		SA2102	B-2348	B	2348	SA684	2021-03-06	F	B	2021-09-09	10E8-GT10 12mer	Protein	20	19Feb0047			SMNP	5 ug	SubQ_tail
1216		SA2102	B-2348	B	2348	SA684	2021-03-06	F	B	2021-09-09	10E8-GT10 12mer	Protein	20	19Feb0047			SMNP	5 ug	SubQ_tail
1217		SA2102	B-2348	B	2348	SA684	2021-03-06	F	B	2021-09-09	10E8-GT10 12mer	Protein	20	19Feb0047			SMNP	5 ug	SubQ_tail
1218		SA2102	B-2348	B	2348	SA684	2021-03-06	F	B	2021-09-09	10E8-GT10 12mer	Protein	20	19Feb0047			SMNP	5 ug	SubQ_tail
1219		SA2102	B-2348	B	2348	SA684	2021-03-06	F	B	2021-09-09	10E8-GT10 12mer	Protein	20	19Feb0047			SMNP	5 ug	SubQ_tail
1220		SA2102	B-2348	B	2348	SA684	2021-03-06	F	B	2021-09-09	10E8-GT10 12mer	Protein	20	19Feb0047			SMNP	5 ug	SubQ_tail
1221		SA2102	B-2348	B	2348	SA684	2021-03-06	F	B	2021-09-09	10E8-GT10 12mer	Protein	20	19Feb0047			SMNP	5 ug	SubQ_tail
1222		SA2102	B-2348	B	2348	SA684	2021-03-06	F	B	2021-09-09	10E8-GT10 12mer	Protein	20	19Feb0047			SMNP	5 ug	SubQ_tail
1223		SA2102	B-2348	B	2348	SA684	2021-03-06	F	B	2021-09-09	10E8-GT10 12mer	Protein	20	19Feb0047			SMNP	5 ug	SubQ_tail
1224		SA2102	B-2348	B	2348	SA684	2021-03-06	F	B	2021-09-09	10E8-GT10 12mer	Protein	20	19Feb0047			SMNP	5 ug	SubQ_tail
1225		SA2102	B-2348	B	2348	SA684	2021-03-06	F	B	2021-09-09	10E8-GT10 12mer	Protein	20	19Feb0047			SMNP	5 ug	SubQ_tail
1226		SA2102	B-2348	B	2348	SA684	2021-03-06	F	B	2021-09-09	10E8-GT10 12mer	Protein	20	19Feb0047			SMNP	5 ug	SubQ_tail
1227		SA2102	B-2348	B	2348	SA684	2021-03-06	F	B	2021-09-09	10E8-GT10 12mer	Protein	20	19Feb0047			SMNP	5 ug	SubQ_tail
1228		SA2102	B-2348	B	2348	SA684	2021-03-06	F	B	2021-09-09	10E8-GT10 12mer	Protein	20	19Feb0047			SMNP	5 ug	SubQ_tail
1229		SA2102	B-2348	B	2348	SA684	2021-03-06	F	B	2021-09-09	10E8-GT10 12mer	Protein	20	19Feb0047			SMNP	5 ug	SubQ_tail
1230		SA2102	B-2348	B	2348	SA684	2021-03-06	F	B	2021-09-09	10E8-GT10 12mer	Protein	20	19Feb0047			SMNP	5 ug	SubQ_tail
1231		SA2102	B-2348	B	2348	SA684	2021-03-06	F	B	2021-09-09	10E8-GT10 12mer	Protein	20	19Feb0047			SMNP	5 ug	SubQ_tail
1232		SA2102	B-2348	B	2348	SA684	2021-03-06	F	B	2021-09-09	10E8-GT10 12mer	Protein	20	19Feb0047			SMNP	5 ug	SubQ_tail
1233		SA2102	B-2348	B	2348	SA684	2021-03-06	F	B	2021-09-09	10E8-GT10 12mer	Protein	20	19Feb0047			SMNP	5 ug	SubQ_tail
1234		SA2102	B-2348	B	2348	SA684	2021-03-06	F	B	2021-09-09	10E8-GT10 12mer	Protein	20	19Feb0047			SMNP	5 ug	SubQ_tail
1235		SA2102	B-2348	B	2348	SA684	2021-03-06	F	B	2021-09-09	10E8-GT10 12mer	Protein	20	19Feb0047			SMNP	5 ug	SubQ_tail
1236		SA2102	B-2348	B	2348	SA684	2021-03-06	F	B	2021-09-09	10E8-GT10 12mer	Protein	20	19Feb0047			SMNP	5 ug	SubQ_tail
1237		SA2102	B-2348	B	2348	SA684	2021-03-06	F	B	2021-09-09	10E8-GT10 12mer	Protein	20	19Feb0047			SMNP	5 ug	SubQ_tail
1238		SA2102	B-2348	B	2348	SA684	2021-03-06	F	B	2021-09-09	10E8-GT10 12mer	Protein	20	19Feb0047			SMNP	5 ug	SubQ_tail
1239		SA2102	B-2348	B	2348	SA684	2021-03-06	F	B	2021-09-09	10E8-GT10 12mer	Protein	20	19Feb0047			SMNP	5 ug	SubQ_tail
1241		SA2102	B-2348	B	2348	SA684	2021-03-06	F	B	2021-09-09	10E8-GT10 12mer	Protein	20	19Feb0047			SMNP	5 ug	SubQ_tail
1242		SA2102	B-2348	B	2348	SA684	2021-03-06	F	B	2021-09-09	10E8-GT10 12mer	Protein	20	19Feb0047			SMNP	5 ug	SubQ_tail
1243		SA2102	B-2348	B	2348	SA684	2021-03-06	F	B	2021-09-09	10E8-GT10 12mer	Protein	20	19Feb0047			SMNP	5 ug	SubQ_tail
1244		SA2102	B-2348	B	2348	SA684	2021-03-06	F	B	2021-09-09	10E8-GT10 12mer	Protein	20	19Feb0047			SMNP	5 ug	SubQ_tail
1245		SA2102	B-2348	B	2348	SA684	2021-03-06	F	B	2021-09-09	10E8-GT10 12mer	Protein	20	19Feb0047			SMNP	5 ug	SubQ_tail
1246		SA2102	B-2348	B	2348	SA684	2021-03-06	F	B	2021-09-09	10E8-GT10 12mer	Protein	20	19Feb0047			SMNP	5 ug	SubQ_tail
1247		SA2102	B-2348	B	2348	SA684	2021-03-06	F	B	2021-09-09	10E8-GT10 12mer	Protein	20	19Feb0047			SMNP	5 ug	SubQ_tail
1248		SA2102	B-2348	B	2348	SA684	2021-03-06	F	B	2021-09-09	10E8-GT10 12mer	Protein	20	19Feb0047			SMNP	5 ug	SubQ_tail
1249		SA2102	B-2348	B	2348	SA684	2021-03-06	F	B	2021-09-09	10E8-GT10 12mer	Protein	20	19Feb0047			SMNP	5 ug	SubQ_tail
1250		SA2102	B-2348	B	2348	SA684	2021-03-06	F	B	2021-09-09	10E8-GT10 12mer	Protein	20	19Feb0047			SMNP	5 ug	SubQ_tail
1251		SA2102	B-2349	B	2349	SA684	2021-03-06	F	B	2021-09-09	10E8-GT10 12mer	Protein	20	19Feb0047			SMNP	5 ug	SubQ_tail
1252		SA2102	B-2349	B	2349	SA684	2021-03-06	F	B	2021-09-09	10E8-GT10 12mer	Protein	20	19Feb0047			SMNP	5 ug	SubQ_tail
1253		SA2102	B-2349	B	2349	SA684	2021-03-06	F	B	2021-09-09	10E8-GT10 12mer	Protein	20	19Feb0047			SMNP	5 ug	SubQ_tail
1254		SA2102	B-2349	B	2349	SA684	2021-03-06	F	B	2021-09-09	10E8-GT10 12mer	Protein	20	19Feb0047			SMNP	5 ug	SubQ_tail
1255		SA2102	B-2349	B	2349	SA684	2021-03-06	F	B	2021-09-09	10E8-GT10 12mer	Protein	20	19Feb0047			SMNP	5 ug	SubQ_tail
1256		SA2102	B-2349	B	2349	SA684	2021-03-06	F	B	2021-09-09	10E8-GT10 12mer	Protein	20	19Feb0047			SMNP	5 ug	SubQ_tail
1257		SA2102	B-2349	B	2349	SA684	2021-03-06	F	B	2021-09-09	10E8-GT10 12mer	Protein	20	19Feb0047			SMNP	5 ug	SubQ_tail
1258		SA2102	B-2349	B	2349	SA684	2021-03-06	F	B	2021-09-09	10E8-GT10 12mer	Protein	20	19Feb0047			SMNP	5 ug	SubQ_tail
1259		SA2102	B-2349	B	2349	SA684	2021-03-06	F	B	2021-09-09	10E8-GT10 12mer	Protein	20	19Feb0047			SMNP	5 ug	SubQ_tail
1260		SA2102	B-2349	B	2349	SA684	2021-03-06	F	B	2021-09-09	10E8-GT10 12mer	Protein	20	19Feb0047			SMNP	5 ug	SubQ_tail
1261		SA2102	B-2349	B	2349	SA684	2021-03-06	F	B	2021-09-09	10E8-GT10 12mer	Protein	20	19Feb0047			SMNP	5 ug	SubQ_tail
1262		SA2102	B-2349	B	2349	SA684	2021-03-06	F	B	2021-09-09	10E8-GT10 12mer	Protein	20	19Feb0047			SMNP	5 ug	SubQ_tail
1263		SA2102	B-2349	B	2349	SA684	2021-03-06	F	B	2021-09-09	10E8-GT10 12mer	Protein	20	19Feb0047			SMNP	5 ug	SubQ_tail
1264		SA2102	B-2349	B	2349	SA684	2021-03-06	F	B	2021-09-09	10E8-GT10 12mer	Protein	20	19Feb0047			SMNP	5 ug	SubQ_tail
1266		SA2102	B-2349	B	2349	SA684	2021-03-06	F	B	2021-09-09	10E8-GT10 12mer	Protein	20	19Feb0047			SMNP	5 ug	SubQ_tail
1267		SA2102	B-2349	B	2349	SA684	2021-03-06	F	B	2021-09-09	10E8-GT10 12mer	Protein	20	19Feb0047			SMNP	5 ug	SubQ_tail
1268		SA2102	B-2349	B	2349	SA684	2021-03-06	F	B	2021-09-09	10E8-GT10 12mer	Protein	20	19Feb0047			SMNP	5 ug	SubQ_tail
1270		SA2102	B-2349	B	2349	SA684	2021-03-06	F	B	2021-09-09	10E8-GT10 12mer	Protein	20	19Feb0047			SMNP	5 ug	SubQ_tail
1271		SA2102	B-2349	B	2349	SA684	2021-03-06	F	B	2021-09-09	10E8-GT10 12mer	Protein	20	19Feb0047			SMNP	5 ug	SubQ_tail
1272		SA2102	B-2349	B	2349	SA684	2021-03-06	F	B	2021-09-09	10E8-GT10 12mer	Protein	20	19Feb0047			SMNP	5 ug	SubQ_tail
1273		SA2102	B-2349	B	2349	SA684	2021-03-06	F	B	2021-09-09	10E8-GT10 12mer	Protein	20	19Feb0047			SMNP	5 ug	SubQ_tail
1274		SA2102	B-2349	B	2349	SA684	2021-03-06	F	B	2021-09-09	10E8-GT10 12mer	Protein	20	19Feb0047			SMNP	5 ug	SubQ_tail
1275		SA2102	B-2349	B	2349	SA684	2021-03-06	F	B	2021-09-09	10E8-GT10 12mer	Protein	20	19Feb0047			SMNP	5 ug	SubQ_tail
1276		SA2102	B-2349	B	2349	SA684	2021-03-06	F	B	2021-09-09	10E8-GT10 12mer	Protein	20	19Feb0047			SMNP	5 ug	SubQ_tail
1277		SA2102	B-2349	B	2349	SA684	2021-03-06	F	B	2021-09-09	10E8-GT10 12mer	Protein	20	19Feb0047			SMNP	5 ug	SubQ_tail
1278		SA2102	B-2349	B	2349	SA684	2021-03-06	F	B	2021-09-09	10E8-GT10 12mer	Protein	20	19Feb0047			SMNP	5 ug	SubQ_tail
1279		SA2102	B-2349	B	2349	SA684	2021-03-06	F	B	2021-09-09	10E8-GT10 12mer	Protein	20	19Feb0047			SMNP	5 ug	SubQ_tail
1280		SA2102	B-2349	B	2349	SA684	2021-03-06	F	B	2021-09-09	10E8-GT10 12mer	Protein	20	19Feb0047			SMNP	5 ug	SubQ_tail
1281		SA2102	B-2349	B	2349	SA684	2021-03-06	F	B	2021-09-09	10E8-GT10 12mer	Protein	20	19Feb0047			SMNP	5 ug	SubQ_tail
1282		SA2102	B-2349	B	2349	SA684	2021-03-06	F	B	2021-09-09	10E8-GT10 12mer	Protein	20	19Feb0047			SMNP	5 ug	SubQ_tail
1284		SA2102	B-2349	B	2349	SA684	2021-03-06	F	B	2021-09-09	10E8-GT10 12mer	Protein	20	19Feb0047			SMNP	5 ug	SubQ_tail
1285		SA2102	B-2349	B	2349	SA684	2021-03-06	F	B	2021-09-09	10E8-GT10 12mer	Protein	20	19Feb0047			SMNP	5 ug	SubQ_tail
1286		SA2102	B-2349	B	2349	SA684	2021-03-06	F	B	2021-09-09	10E8-GT10 12mer	Protein	20	19Feb0047			SMNP	5 ug	SubQ_tail
1287		SA2102	B-2349	B	2349	SA684	2021-03-06	F	B	2021-09-09	10E8-GT10 12mer	Protein	20	19Feb0047			SMNP	5 ug	SubQ_tail
1288		SA2102	B-2349	B	2349	SA684	2021-03-06	F	B	2021-09-09	10E8-GT10 12mer	Protein	20	19Feb0047			SMNP	5 ug	SubQ_tail
1289		SA2102	B-2349	B	2349	SA684	2021-03-06	F	B	2021-09-09	10E8-GT10 12mer	Protein	20	19Feb0047			SMNP	5 ug	SubQ_tail
1290		SA2102	B-2349	B	2349	SA684	2021-03-06	F	B	2021-09-09	10E8-GT10 12mer	Protein	20	19Feb0047			SMNP	5 ug	SubQ_tail
1291		SA2102	B-2349	B	2349	SA684	2021-03-06	F	B	2021-09-09	10E8-GT10 12mer	Protein	20	19Feb0047			SMNP	5 ug	SubQ_tail
1292		SA2102	B-2349	B	2349	SA684	2021-03-06	F	B	2021-09-09	10E8-GT10 12mer	Protein	20	19Feb0047			SMNP	5 ug	SubQ_tail
1293		SA2102	B-2349	B	2349	SA684	2021-03-06	F	B	2021-09-09	10E8-GT10 12mer	Protein	20	19Feb0047			SMNP	5 ug	SubQ_tail
1294		SA2102	B-2349	B	2349	SA684	2021-03-06	F	B	2021-09-09	10E8-GT10 12mer	Protein	20	19Feb0047			SMNP	5 ug	SubQ_tail
1295		SA2102	B-2349	B	2349	SA684	2021-03-06	F	B	2021-09-09	10E8-GT10 12mer	Protein	20	19Feb0047			SMNP	5 ug	SubQ_tail
1296		SA2102	B-2349	B	2349	SA684	2021-03-06	F	B	2021-09-09	10E8-GT10 12mer	Protein	20	19Feb0047			SMNP	5 ug	SubQ_tail
1297		SA2102	B-2349	B	2349	SA684	2021-03-06	F	B	2021-09-09	10E8-GT10 12mer	Protein	20	19Feb0047			SMNP	5 ug	SubQ_tail
1298		SA2102	B-2349	B	2349	SA684	2021-03-06	F	B	2021-09-09	10E8-GT10 12mer	Protein	20	19Feb0047			SMNP	5 ug	SubQ_tail
1299		SA2102	B-2349	B	2349	SA684	2021-03-06	F	B	2021-09-09	10E8-GT10 12mer	Protein	20	19Feb0047			SMNP	5 ug	SubQ_tail
1300		SA2102	B-2349	B	2349	SA684	2021-03-06	F	B	2021-09-09	10E8-GT10 12mer	Protein	20	19Feb0047			SMNP	5 ug	SubQ_tail
1302		SA2102	B-2349	B	2349	SA684	2021-03-06	F	B	2021-09-09	10E8-GT10 12mer	Protein	20	19Feb0047			SMNP	5 ug	SubQ_tail
1303		SA2102	B-2349	B	2349	SA684	2021-03-06	F	B	2021-09-09	10E8-GT10 12mer	Protein	20	19Feb0047			SMNP	5 ug	SubQ_tail
1304		SA2102	B-2349	B	2349	SA684	2021-03-06	F	B	2021-09-09	10E8-GT10 12mer	Protein	20	19Feb0047			SMNP	5 ug	SubQ_tail
1305		SA2102	B-2349	B	2349	SA684	2021-03-06	F	B	2021-09-09	10E8-GT10 12mer	Protein	20	19Feb0047			SMNP	5 ug	SubQ_tail
1306		SA2102	B-2349	B	2349	SA684	2021-03-06	F	B	2021-09-09	10E8-GT10 12mer	Protein	20	19Feb0047			SMNP	5 ug	SubQ_tail
1307		SA2102	B-2349	B	2349	SA684	2021-03-06	F	B	2021-09-09	10E8-GT10 12mer	Protein	20	19Feb0047			SMNP	5 ug	SubQ_tail
1308		SA2102	B-2349	B	2349	SA684	2021-03-06	F	B	2021-09-09	10E8-GT10 12mer	Protein	20	19Feb0047			SMNP	5 ug	SubQ_tail
1309		SA2102	B-2349	B	2349	SA684	2021-03-06	F	B	2021-09-09	10E8-GT10 12mer	Protein	20	19Feb0047			SMNP	5 ug	SubQ_tail
1310		SA2102	B-2349	B	2349	SA684	2021-03-06	F	B	2021-09-09	10E8-GT10 12mer	Protein	20	19Feb0047			SMNP	5 ug	SubQ_tail
1311		SA2102	B-2349	B	2349	SA684	2021-03-06	F	B	2021-09-09	10E8-GT10 12mer	Protein	20	19Feb0047			SMNP	5 ug	SubQ_tail
1312		SA2102	B-2349	B	2349	SA684	2021-03-06	F	B	2021-09-09	10E8-GT10 12mer	Protein	20	19Feb0047			SMNP	5 ug	SubQ_tail
1313		SA2102	B-2349	B	2349	SA684	2021-03-06	F	B	2021-09-09	10E8-GT10 12mer	Protein	20	19Feb0047			SMNP	5 ug	SubQ_tail
1314		SA2102	B-2349	B	2349	SA684	2021-03-06	F	B	2021-09-09	10E8-GT10 12mer	Protein	20	19Feb0047			SMNP	5 ug	SubQ_tail
1315		SA2102	B-2349	B	2349	SA684	2021-03-06	F	B	2021-09-09	10E8-GT10 12mer	Protein	20	19Feb0047			SMNP	5 ug	SubQ_tail
1316		SA2102	B-2349	B	2349	SA684	2021-03-06	F	B	2021-09-09	10E8-GT10 12mer	Protein	20	19Feb0047			SMNP	5 ug	SubQ_tail
1317		SA2102	B-2349	B	2349	SA684	2021-03-06	F	B	2021-09-09	10E8-GT10 12mer	Protein	20	19Feb0047			SMNP	5 ug	SubQ_tail
1318		SA2102	B-2349	B	2349	SA684	2021-03-06	F	B	2021-09-09	10E8-GT10 12mer	Protein	20	19Feb0047			SMNP	5 ug	SubQ_tail
1319		SA2102	B-2349	B	2349	SA684	2021-03-06	F	B	2021-09-09	10E8-GT10 12mer	Protein	20	19Feb0047			SMNP	5 ug	SubQ_tail
1320		SA2102	B-2349	B	2349	SA684	2021-03-06	F	B	2021-09-09	10E8-GT10 12mer	Protein	20	19Feb0047			SMNP	5 ug	SubQ_tail
1321		SA2102	B-2349	B	2349	SA684	2021-03-06	F	B	2021-09-09	10E8-GT10 12mer	Protein	20	19Feb0047			SMNP	5 ug	SubQ_tail
1322		SA2102	B-2349	B	2349	SA684	2021-03-06	F	B	2021-09-09	10E8-GT10 12mer	Protein	20	19Feb0047			SMNP	5 ug	SubQ_tail
1323		SA2102	B-2349	B	2349	SA684	2021-03-06	F	B	2021-09-09	10E8-GT10 12mer	Protein	20	19Feb0047			SMNP	5 ug	SubQ_tail
1324		SA2102	B-2349	B	2349	SA684	2021-03-06	F	B	2021-09-09	10E8-GT10 12mer	Protein	20	19Feb0047			SMNP	5 ug	SubQ_tail
1325		SA2102	B-2349	B	2349	SA684	2021-03-06	F	B	2021-09-09	10E8-GT10 12mer	Protein	20	19Feb0047			SMNP	5 ug	SubQ_tail
1326		SA2102	B-2349	B	2349	SA684	2021-03-06	F	B	2021-09-09	10E8-GT10 12mer	Protein	20	19Feb0047			SMNP	5 ug	SubQ_tail
1327		SA2102	B-2349	B	2349	SA684	2021-03-06	F	B	2021-09-09	10E8-GT10 12mer	Protein	20	19Feb0047			SMNP	5 ug	SubQ_tail
1328		SA2102	B-2349	B	2349	SA684	2021-03-06	F	B	2021-09-09	10E8-GT10 12mer	Protein	20	19Feb0047			SMNP	5 ug	SubQ_tail
1329		SA2102	B-2349	B	2349	SA684	2021-03-06	F	B	2021-09-09	10E8-GT10 12mer	Protein	20	19Feb0047			SMNP	5 ug	SubQ_tail
1330		SA2102	B-2349	B	2349	SA684	2021-03-06	F	B	2021-09-09	10E8-GT10 12mer	Protein	20	19Feb0047			SMNP	5 ug	SubQ_tail
1331		SA2102	B-2349	B	2349	SA684	2021-03-06	F	B	2021-09-09	10E8-GT10 12mer	Protein	20	19Feb0047			SMNP	5 ug	SubQ_tail
1332		SA2102	B-2349	B	2349	SA684	2021-03-06	F	B	2021-09-09	10E8-GT10 12mer	Protein	20	19Feb0047			SMNP	5 ug	SubQ_tail
1333		SA2102	B-2349	B	2349	SA684	2021-03-06	F	B	2021-09-09	10E8-GT10 12mer	Protein	20	19Feb0047			SMNP	5 ug	SubQ_tail
1334		SA2102	B-2349	B	2349	SA684	2021-03-06	F	B	2021-09-09	10E8-GT10 12mer	Protein	20	19Feb0047			SMNP	5 ug	SubQ_tail
1335		SA2102	B-2349	B	2349	SA684	2021-03-06	F	B	2021-09-09	10E8-GT10 12mer	Protein	20	19Feb0047			SMNP	5 ug	SubQ_tail
1336		SA2102	B-2349	B	2349	SA684	2021-03-06	F	B	2021-09-09	10E8-GT10 12mer	Protein	20	19Feb0047			SMNP	5 ug	SubQ_tail
1337		SA2102	B-2349	B	2349	SA684	2021-03-06	F	B	2021-09-09	10E8-GT10 12mer	Protein	20	19Feb0047			SMNP	5 ug	SubQ_tail
1338		SA2102	B-2349	B	2349	SA684	2021-03-06	F	B	2021-09-09	10E8-GT10 12mer	Protein	20	19Feb0047			SMNP	5 ug	SubQ_tail
1339		SA2102	B-2349	B	2349	SA684	2021-03-06	F	B	2021-09-09	10E8-GT10 12mer	Protein	20	19Feb0047			SMNP	5 ug	SubQ_tail
1340		SA2102	B-2349	B	2349	SA684	2021-03-06	F	B	2021-09-09	10E8-GT10 12mer	Protein	20	19Feb0047			SMNP	5 ug	SubQ_tail
1341		SA2102	B-2349	B	2349	SA684	2021-03-06	F	B	2021-09-09	10E8-GT10 12mer	Protein	20	19Feb0047			SMNP	5 ug	SubQ_tail
1342		SA2102	B-2349	B	2349	SA684	2021-03-06	F	B	2021-09-09	10E8-GT10 12mer	Protein	20	19Feb0047			SMNP	5 ug	SubQ_tail
1343		SA2102	B-2349	B	2349	SA684	2021-03-06	F	B	2021-09-09	10E8-GT10 12mer	Protein	20	19Feb0047			SMNP	5 ug	SubQ_tail
1344		SA2102	B-2349	B	2349	SA684	2021-03-06	F	B	2021-09-09	10E8-GT10 12mer	Protein	20	19Feb0047			SMNP	5 ug	SubQ_tail
1345		SA2102	B-2349	B	2349	SA684	2021-03-06	F	B	2021-09-09	10E8-GT10 12mer	Protein	20	19Feb0047			SMNP	5 ug	SubQ_tail
1346		SA2102	B-2349	B	2349	SA684	2021-03-06	F	B	2021-09-09	10E8-GT10 12mer	Protein	20	19Feb0047			SMNP	5 ug	SubQ_tail
1347		SA2102	B-2349	B	2349	SA684	2021-03-06	F	B	2021-09-09	10E8-GT10 12mer	Protein	20	19Feb0047			SMNP	5 ug	SubQ_tail
1348		SA2102	B-2349	B	2349	SA684	2021-03-06	F	B	2021-09-09	10E8-GT10 12mer	Protein	20	19Feb0047			SMNP	5 ug	SubQ_tail
1349		SA2102	B-2349	B	2349	SA684	2021-03-06	F	B	2021-09-09	10E8-GT10 12mer	Protein	20	19Feb0047			SMNP	5 ug	SubQ_tail
1350		SA2102	B-2349	B	2349	SA684	2021-03-06	F	B	2021-09-09	10E8-GT10 12mer	Protein	20	19Feb0047			SMNP	5 ug	SubQ_tail
1351		SA2102	B-2349	B	2349	SA684	2021-03-06	F	B	2021-09-09	10E8-GT10 12mer	Protein	20	19Feb0047			SMNP	5 ug	SubQ_tail
1352		SA2102	B-2349	B	2349	SA684	2021-03-06	F	B	2021-09-09	10E8-GT10 12mer	Protein	20	19Feb0047			SMNP	5 ug	SubQ_tail
1353		SA2102	B-2349	B	2349	SA684	2021-03-06	F	B	2021-09-09	10E8-GT10 12mer	Protein	20	19Feb0047			SMNP	5 ug	SubQ_tail
1354		SA2102	B-2349	B	2349	SA684	2021-03-06	F	B	2021-09-09	10E8-GT10 12mer	Protein	20	19Feb0047			SMNP	5 ug	SubQ_tail
1355		SA2102	B-2349	B	2349	SA684	2021-03-06	F	B	2021-09-09	10E8-GT10 12mer	Protein	20	19Feb0047			SMNP	5 ug	SubQ_tail
1356		SA2102	B-2349	B	2349	SA684	2021-03-06	F	B	2021-09-09	10E8-GT10 12mer	Protein	20	19Feb0047			SMNP	5 ug	SubQ_tail
1358		SA2102	B-2349	B	2349	SA684	2021-03-06	F	B	2021-09-09	10E8-GT10 12mer	Protein	20	19Feb0047			SMNP	5 ug	SubQ_tail
1359		SA2102	B-2349	B	2349	SA684	2021-03-06	F	B	2021-09-09	10E8-GT10 12mer	Protein	20	19Feb0047			SMNP	5 ug	SubQ_tail
1360		SA2102	B-2349	B	2349	SA684	2021-03-06	F	B	2021-09-09	10E8-GT10 12mer	Protein	20	19Feb0047			SMNP	5 ug	SubQ_tail
1361		SA2102	B-2349	B	2349	SA684	2021-03-06	F	B	2021-09-09	10E8-GT10 12mer	Protein	20	19Feb0047			SMNP	5 ug	SubQ_tail
1362		SA2102	B-2349	B	2349	SA684	2021-03-06	F	B	2021-09-09	10E8-GT10 12mer	Protein	20	19Feb0047			SMNP	5 ug	SubQ_tail
1363		SA2102	B-2349	B	2349	SA684	2021-03-06	F	B	2021-09-09	10E8-GT10 12mer	Protein	20	19Feb0047			SMNP	5 ug	SubQ_tail
1364		SA2102	B-2349	B	2349	SA684	2021-03-06	F	B	2021-09-09	10E8-GT10 12mer	Protein	20	19Feb0047			SMNP	5 ug	SubQ_tail
1365		SA2102	B-2349	B	2349	SA684	2021-03-06	F	B	2021-09-09	10E8-GT10 12mer	Protein	20	19Feb0047			SMNP	5 ug	SubQ_tail
1366		SA2102	B-2349	B	2349	SA684	2021-03-06	F	B	2021-09-09	10E8-GT10 12mer	Protein	20	19Feb0047			SMNP	5 ug	SubQ_tail
1367		SA2102	B-2349	B	2349	SA684	2021-03-06	F	B	2021-09-09	10E8-GT10 12mer	Protein	20	19Feb0047			SMNP	5 ug	SubQ_tail
1368		SA2102	B-2349	B	2349	SA684	2021-03-06	F	B	2021-09-09	10E8-GT10 12mer	Protein	20	19Feb0047			SMNP	5 ug	SubQ_tail
1369		SA2102	B-2349	B	2349	SA684	2021-03-06	F	B	2021-09-09	10E8-GT10 12mer	Protein	20	19Feb0047			SMNP	5 ug	SubQ_tail
1370		SA2102	B-2349	B	2349	SA684	2021-03-06	F	B	2021-09-09	10E8-GT10 12mer	Protein	20	19Feb0047			SMNP	5 ug	SubQ_tail
1371		SA2102	B-2349	B	2349	SA684	2021-03-06	F	B	2021-09-09	10E8-GT10 12mer	Protein	20	19Feb0047			SMNP	5 ug	SubQ_tail
1372		SA2102	B-2349	B	2349	SA684	2021-03-06	F	B	2021-09-09	10E8-GT10 12mer	Protein	20	19Feb0047			SMNP	5 ug	SubQ_tail
1373		SA2102	B-2349	B	2349	SA684	2021-03-06	F	B	2021-09-09	10E8-GT10 12mer	Protein	20	19Feb0047			SMNP	5 ug	SubQ_tail
1374		SA2102	B-2349	B	2349	SA684	2021-03-06	F	B	2021-09-09	10E8-GT10 12mer	Protein	20	19Feb0047			SMNP	5 ug	SubQ_tail
1375		SA2102	B-2349	B	2349	SA684	2021-03-06	F	B	2021-09-09	10E8-GT10 12mer	Protein	20	19Feb0047			SMNP	5 ug	SubQ_tail
1376		SA2102	B-2349	B	2349	SA684	2021-03-06	F	B	2021-09-09	10E8-GT10 12mer	Protein	20	19Feb0047			SMNP	5 ug	SubQ_tail
1377		SA2102	B-2349	B	2349	SA684	2021-03-06	F	B	2021-09-09	10E8-GT10 12mer	Protein	20	19Feb0047			SMNP	5 ug	SubQ_tail
2787		SA2102	E-2343	E	2343	SA684	2021-03-06	M	E	2021-09-09	10E8-GT12 24mer Protein	Protein	20	19Aug0134			SMNP	5 ug	SubQ_tail
2788		SA2102	E-2343	E	2343	SA684	2021-03-06	M	E	2021-09-09	10E8-GT12 24mer Protein	Protein	20	19Aug0134			SMNP	5 ug	SubQ_tail
2789		SA2102	E-2343	E	2343	SA684	2021-03-06	M	E	2021-09-09	10E8-GT12 24mer Protein	Protein	20	19Aug0134			SMNP	5 ug	SubQ_tail
2790		SA2102	E-2343	E	2343	SA684	2021-03-06	M	E	2021-09-09	10E8-GT12 24mer Protein	Protein	20	19Aug0134			SMNP	5 ug	SubQ_tail
2791		SA2102	E-2343	E	2343	SA684	2021-03-06	M	E	2021-09-09	10E8-GT12 24mer Protein	Protein	20	19Aug0134			SMNP	5 ug	SubQ_tail
2792		SA2102	E-2343	E	2343	SA684	2021-03-06	M	E	2021-09-09	10E8-GT12 24mer Protein	Protein	20	19Aug0134			SMNP	5 ug	SubQ_tail
2793		SA2102	E-2343	E	2343	SA684	2021-03-06	M	E	2021-09-09	10E8-GT12 24mer Protein	Protein	20	19Aug0134			SMNP	5 ug	SubQ_tail
2794		SA2102	E-2343	E	2343	SA684	2021-03-06	M	E	2021-09-09	10E8-GT12 24mer Protein	Protein	20	19Aug0134			SMNP	5 ug	SubQ_tail
2795		SA2102	E-2343	E	2343	SA684	2021-03-06	M	E	2021-09-09	10E8-GT12 24mer Protein	Protein	20	19Aug0134			SMNP	5 ug	SubQ_tail
2796		SA2102	E-2343	E	2343	SA684	2021-03-06	M	E	2021-09-09	10E8-GT12 24mer Protein	Protein	20	19Aug0134			SMNP	5 ug	SubQ_tail
2797		SA2102	E-2343	E	2343	SA684	2021-03-06	M	E	2021-09-09	10E8-GT12 24mer Protein	Protein	20	19Aug0134			SMNP	5 ug	SubQ_tail
2798		SA2102	E-2343	E	2343	SA684	2021-03-06	M	E	2021-09-09	10E8-GT12 24mer Protein	Protein	20	19Aug0134			SMNP	5 ug	SubQ_tail
2800		SA2102	E-2343	E	2343	SA684	2021-03-06	M	E	2021-09-09	10E8-GT12 24mer Protein	Protein	20	19Aug0134			SMNP	5 ug	SubQ_tail
2801		SA2102	E-2343	E	2343	SA684	2021-03-06	M	E	2021-09-09	10E8-GT12 24mer Protein	Protein	20	19Aug0134			SMNP	5 ug	SubQ_tail
2802		SA2102	E-2343	E	2343	SA684	2021-03-06	M	E	2021-09-09	10E8-GT12 24mer Protein	Protein	20	19Aug0134			SMNP	5 ug	SubQ_tail
2803		SA2102	E-2343	E	2343	SA684	2021-03-06	M	E	2021-09-09	10E8-GT12 24mer Protein	Protein	20	19Aug0134			SMNP	5 ug	SubQ_tail
2804		SA2102	E-2343	E	2343	SA684	2021-03-06	M	E	2021-09-09	10E8-GT12 24mer Protein	Protein	20	19Aug0134			SMNP	5 ug	SubQ_tail
2805		SA2102	E-2343	E	2343	SA684	2021-03-06	M	E	2021-09-09	10E8-GT12 24mer Protein	Protein	20	19Aug0134			SMNP	5 ug	SubQ_tail
2806		SA2102	E-2343	E	2343	SA684	2021-03-06	M	E	2021-09-09	10E8-GT12 24mer Protein	Protein	20	19Aug0134			SMNP	5 ug	SubQ_tail
2807		SA2102	E-2343	E	2343	SA684	2021-03-06	M	E	2021-09-09	10E8-GT12 24mer Protein	Protein	20	19Aug0134			SMNP	5 ug	SubQ_tail
2808		SA2102	E-2343	E	2343	SA684	2021-03-06	M	E	2021-09-09	10E8-GT12 24mer Protein	Protein	20	19Aug0134			SMNP	5 ug	SubQ_tail
2809		SA2102	E-2343	E	2343	SA684	2021-03-06	M	E	2021-09-09	10E8-GT12 24mer Protein	Protein	20	19Aug0134			SMNP	5 ug	SubQ_tail
2810		SA2102	E-2343	E	2343	SA684	2021-03-06	M	E	2021-09-09	10E8-GT12 24mer Protein	Protein	20	19Aug0134			SMNP	5 ug	SubQ_tail
2811		SA2102	E-2343	E	2343	SA684	2021-03-06	M	E	2021-09-09	10E8-GT12 24mer Protein	Protein	20	19Aug0134			SMNP	5 ug	SubQ_tail
2812		SA2102	E-2343	E	2343	SA684	2021-03-06	M	E	2021-09-09	10E8-GT12 24mer Protein	Protein	20	19Aug0134			SMNP	5 ug	SubQ_tail
2813		SA2102	E-2343	E	2343	SA684	2021-03-06	M	E	2021-09-09	10E8-GT12 24mer Protein	Protein	20	19Aug0134			SMNP	5 ug	SubQ_tail
2814		SA2102	E-2343	E	2343	SA684	2021-03-06	M	E	2021-09-09	10E8-GT12 24mer Protein	Protein	20	19Aug0134			SMNP	5 ug	SubQ_tail
2815		SA2102	E-2343	E	2343	SA684	2021-03-06	M	E	2021-09-09	10E8-GT12 24mer Protein	Protein	20	19Aug0134			SMNP	5 ug	SubQ_tail
2816		SA2102	E-2343	E	2343	SA684	2021-03-06	M	E	2021-09-09	10E8-GT12 24mer Protein	Protein	20	19Aug0134			SMNP	5 ug	SubQ_tail
2817		SA2102	E-2343	E	2343	SA684	2021-03-06	M	E	2021-09-09	10E8-GT12 24mer Protein	Protein	20	19Aug0134			SMNP	5 ug	SubQ_tail
2818		SA2102	E-2343	E	2343	SA684	2021-03-06	M	E	2021-09-09	10E8-GT12 24mer Protein	Protein	20	19Aug0134			SMNP	5 ug	SubQ_tail
2819		SA2102	E-2343	E	2343	SA684	2021-03-06	M	E	2021-09-09	10E8-GT12 24mer Protein	Protein	20	19Aug0134			SMNP	5 ug	SubQ_tail
2820		SA2102	E-2343	E	2343	SA684	2021-03-06	M	E	2021-09-09	10E8-GT12 24mer Protein	Protein	20	19Aug0134			SMNP	5 ug	SubQ_tail
2821		SA2102	E-2343	E	2343	SA684	2021-03-06	M	E	2021-09-09	10E8-GT12 24mer Protein	Protein	20	19Aug0134			SMNP	5 ug	SubQ_tail
2822		SA2102	E-2343	E	2343	SA684	2021-03-06	M	E	2021-09-09	10E8-GT12 24mer Protein	Protein	20	19Aug0134			SMNP	5 ug	SubQ_tail
2823		SA2102	E-2343	E	2343	SA684	2021-03-06	M	E	2021-09-09	10E8-GT12 24mer Protein	Protein	20	19Aug0134			SMNP	5 ug	SubQ_tail
2824		SA2102	E-2343	E	2343	SA684	2021-03-06	M	E	2021-09-09	10E8-GT12 24mer Protein	Protein	20	19Aug0134			SMNP	5 ug	SubQ_tail
2825		SA2102	E-2343	E	2343	SA684	2021-03-06	M	E	2021-09-09	10E8-GT12 24mer Protein	Protein	20	19Aug0134			SMNP	5 ug	SubQ_tail
2826		SA2102	E-2343	E	2343	SA684	2021-03-06	M	E	2021-09-09	10E8-GT12 24mer Protein	Protein	20	19Aug0134			SMNP	5 ug	SubQ_tail
2827		SA2102	E-2343	E	2343	SA684	2021-03-06	M	E	2021-09-09	10E8-GT12 24mer Protein	Protein	20	19Aug0134			SMNP	5 ug	SubQ_tail
2828		SA2102	E-2343	E	2343	SA684	2021-03-06	M	E	2021-09-09	10E8-GT12 24mer Protein	Protein	20	19Aug0134			SMNP	5 ug	SubQ_tail
2829		SA2102	E-2343	E	2343	SA684	2021-03-06	M	E	2021-09-09	10E8-GT12 24mer Protein	Protein	20	19Aug0134			SMNP	5 ug	SubQ_tail
2830		SA2102	E-2343	E	2343	SA684	2021-03-06	M	E	2021-09-09	10E8-GT12 24mer Protein	Protein	20	19Aug0134			SMNP	5 ug	SubQ_tail
2831		SA2102	E-2343	E	2343	SA684	2021-03-06	M	E	2021-09-09	10E8-GT12 24mer Protein	Protein	20	19Aug0134			SMNP	5 ug	SubQ_tail
2832		SA2102	E-2343	E	2343	SA684	2021-03-06	M	E	2021-09-09	10E8-GT12 24mer Protein	Protein	20	19Aug0134			SMNP	5 ug	SubQ_tail
2833		SA2102	E-2343	E	2343	SA684	2021-03-06	M	E	2021-09-09	10E8-GT12 24mer Protein	Protein	20	19Aug0134			SMNP	5 ug	SubQ_tail
2834		SA2102	E-2343	E	2343	SA684	2021-03-06	M	E	2021-09-09	10E8-GT12 24mer Protein	Protein	20	19Aug0134			SMNP	5 ug	SubQ_tail
2835		SA2102	E-2343	E	2343	SA684	2021-03-06	M	E	2021-09-09	10E8-GT12 24mer Protein	Protein	20	19Aug0134			SMNP	5 ug	SubQ_tail
2836		SA2102	E-2343	E	2343	SA684	2021-03-06	M	E	2021-09-09	10E8-GT12 24mer Protein	Protein	20	19Aug0134			SMNP	5 ug	SubQ_tail
2837		SA2102	E-2343	E	2343	SA684	2021-03-06	M	E	2021-09-09	10E8-GT12 24mer Protein	Protein	20	19Aug0134			SMNP	5 ug	SubQ_tail
2838		SA2102	E-2343	E	2343	SA684	2021-03-06	M	E	2021-09-09	10E8-GT12 24mer Protein	Protein	20	19Aug0134			SMNP	5 ug	SubQ_tail
2839		SA2102	E-2343	E	2343	SA684	2021-03-06	M	E	2021-09-09	10E8-GT12 24mer Protein	Protein	20	19Aug0134			SMNP	5 ug	SubQ_tail
2840		SA2102	E-2343	E	2343	SA684	2021-03-06	M	E	2021-09-09	10E8-GT12 24mer Protein	Protein	20	19Aug0134			SMNP	5 ug	SubQ_tail
2841		SA2102	E-2343	E	2343	SA684	2021-03-06	M	E	2021-09-09	10E8-GT12 24mer Protein	Protein	20	19Aug0134			SMNP	5 ug	SubQ_tail
2842		SA2102	E-2343	E	2343	SA684	2021-03-06	M	E	2021-09-09	10E8-GT12 24mer Protein	Protein	20	19Aug0134			SMNP	5 ug	SubQ_tail
2843		SA2102	E-2343	E	2343	SA684	2021-03-06	M	E	2021-09-09	10E8-GT12 24mer Protein	Protein	20	19Aug0134			SMNP	5 ug	SubQ_tail
2844		SA2102	E-2343	E	2343	SA684	2021-03-06	M	E	2021-09-09	10E8-GT12 24mer Protein	Protein	20	19Aug0134			SMNP	5 ug	SubQ_tail
2845		SA2102	E-2343	E	2343	SA684	2021-03-06	M	E	2021-09-09	10E8-GT12 24mer Protein	Protein	20	19Aug0134			SMNP	5 ug	SubQ_tail
2846		SA2102	E-2343	E	2343	SA684	2021-03-06	M	E	2021-09-09	10E8-GT12 24mer Protein	Protein	20	19Aug0134			SMNP	5 ug	SubQ_tail
2847		SA2102	E-2343	E	2343	SA684	2021-03-06	M	E	2021-09-09	10E8-GT12 24mer Protein	Protein	20	19Aug0134			SMNP	5 ug	SubQ_tail
2848		SA2102	E-2343	E	2343	SA684	2021-03-06	M	E	2021-09-09	10E8-GT12 24mer Protein	Protein	20	19Aug0134			SMNP	5 ug	SubQ_tail
2849		SA2102	E-2343	E	2343	SA684	2021-03-06	M	E	2021-09-09	10E8-GT12 24mer Protein	Protein	20	19Aug0134			SMNP	5 ug	SubQ_tail
2850		SA2102	E-2343	E	2343	SA684	2021-03-06	M	E	2021-09-09	10E8-GT12 24mer Protein	Protein	20	19Aug0134			SMNP	5 ug	SubQ_tail
2851		SA2102	E-2343	E	2343	SA684	2021-03-06	M	E	2021-09-09	10E8-GT12 24mer Protein	Protein	20	19Aug0134			SMNP	5 ug	SubQ_tail
2852		SA2102	E-2343	E	2343	SA684	2021-03-06	M	E	2021-09-09	10E8-GT12 24mer Protein	Protein	20	19Aug0134			SMNP	5 ug	SubQ_tail
2853		SA2102	E-2343	E	2343	SA684	2021-03-06	M	E	2021-09-09	10E8-GT12 24mer Protein	Protein	20	19Aug0134			SMNP	5 ug	SubQ_tail
2854		SA2102	E-2343	E	2343	SA684	2021-03-06	M	E	2021-09-09	10E8-GT12 24mer Protein	Protein	20	19Aug0134			SMNP	5 ug	SubQ_tail
2855		SA2102	E-2343	E	2343	SA684	2021-03-06	M	E	2021-09-09	10E8-GT12 24mer Protein	Protein	20	19Aug0134			SMNP	5 ug	SubQ_tail
2856		SA2102	E-2343	E	2343	SA684	2021-03-06	M	E	2021-09-09	10E8-GT12 24mer Protein	Protein	20	19Aug0134			SMNP	5 ug	SubQ_tail
2857		SA2102	E-2343	E	2343	SA684	2021-03-06	M	E	2021-09-09	10E8-GT12 24mer Protein	Protein	20	19Aug0134			SMNP	5 ug	SubQ_tail
2858		SA2102	E-2343	E	2343	SA684	2021-03-06	M	E	2021-09-09	10E8-GT12 24mer Protein	Protein	20	19Aug0134			SMNP	5 ug	SubQ_tail
2859		SA2102	E-2343	E	2343	SA684	2021-03-06	M	E	2021-09-09	10E8-GT12 24mer Protein	Protein	20	19Aug0134			SMNP	5 ug	SubQ_tail
2860		SA2102	E-2343	E	2343	SA684	2021-03-06	M	E	2021-09-09	10E8-GT12 24mer Protein	Protein	20	19Aug0134			SMNP	5 ug	SubQ_tail
2861		SA2102	E-2343	E	2343	SA684	2021-03-06	M	E	2021-09-09	10E8-GT12 24mer Protein	Protein	20	19Aug0134			SMNP	5 ug	SubQ_tail
2862		SA2102	E-2343	E	2343	SA684	2021-03-06	M	E	2021-09-09	10E8-GT12 24mer Protein	Protein	20	19Aug0134			SMNP	5 ug	SubQ_tail
2863		SA2102	E-2343	E	2343	SA684	2021-03-06	M	E	2021-09-09	10E8-GT12 24mer Protein	Protein	20	19Aug0134			SMNP	5 ug	SubQ_tail
2864		SA2102	E-2343	E	2343	SA684	2021-03-06	M	E	2021-09-09	10E8-GT12 24mer Protein	Protein	20	19Aug0134			SMNP	5 ug	SubQ_tail
2865		SA2102	E-2343	E	2343	SA684	2021-03-06	M	E	2021-09-09	10E8-GT12 24mer Protein	Protein	20	19Aug0134			SMNP	5 ug	SubQ_tail
2866		SA2102	E-2343	E	2343	SA684	2021-03-06	M	E	2021-09-09	10E8-GT12 24mer Protein	Protein	20	19Aug0134			SMNP	5 ug	SubQ_tail
2867		SA2102	E-2343	E	2343	SA684	2021-03-06	M	E	2021-09-09	10E8-GT12 24mer Protein	Protein	20	19Aug0134			SMNP	5 ug	SubQ_tail
2868		SA2102	E-2343	E	2343	SA684	2021-03-06	M	E	2021-09-09	10E8-GT12 24mer Protein	Protein	20	19Aug0134			SMNP	5 ug	SubQ_tail
2869		SA2102	E-2343	E	2343	SA684	2021-03-06	M	E	2021-09-09	10E8-GT12 24mer Protein	Protein	20	19Aug0134			SMNP	5 ug	SubQ_tail
2870		SA2102	E-2343	E	2343	SA684	2021-03-06	M	E	2021-09-09	10E8-GT12 24mer Protein	Protein	20	19Aug0134			SMNP	5 ug	SubQ_tail
2871		SA2102	E-2343	E	2343	SA684	2021-03-06	M	E	2021-09-09	10E8-GT12 24mer Protein	Protein	20	19Aug0134			SMNP	5 ug	SubQ_tail
2872		SA2102	E-2343	E	2343	SA684	2021-03-06	M	E	2021-09-09	10E8-GT12 24mer Protein	Protein	20	19Aug0134			SMNP	5 ug	SubQ_tail
2873		SA2102	E-2343	E	2343	SA684	2021-03-06	M	E	2021-09-09	10E8-GT12 24mer Protein	Protein	20	19Aug0134			SMNP	5 ug	SubQ_tail
2874		SA2102	E-2343	E	2343	SA684	2021-03-06	M	E	2021-09-09	10E8-GT12 24mer Protein	Protein	20	19Aug0134			SMNP	5 ug	SubQ_tail
2875		SA2102	E-2343	E	2343	SA684	2021-03-06	M	E	2021-09-09	10E8-GT12 24mer Protein	Protein	20	19Aug0134			SMNP	5 ug	SubQ_tail
2876		SA2102	E-2343	E	2343	SA684	2021-03-06	M	E	2021-09-09	10E8-GT12 24mer Protein	Protein	20	19Aug0134			SMNP	5 ug	SubQ_tail
2877		SA2102	E-2343	E	2343	SA684	2021-03-06	M	E	2021-09-09	10E8-GT12 24mer Protein	Protein	20	19Aug0134			SMNP	5 ug	SubQ_tail
2878		SA2102	E-2343	E	2343	SA684	2021-03-06	M	E	2021-09-09	10E8-GT12 24mer Protein	Protein	20	19Aug0134			SMNP	5 ug	SubQ_tail
2879		SA2102	E-2343	E	2343	SA684	2021-03-06	M	E	2021-09-09	10E8-GT12 24mer Protein	Protein	20	19Aug0134			SMNP	5 ug	SubQ_tail
2880		SA2102	E-2343	E	2343	SA684	2021-03-06	M	E	2021-09-09	10E8-GT12 24mer Protein	Protein	20	19Aug0134			SMNP	5 ug	SubQ_tail
2881		SA2102	E-2343	E	2343	SA684	2021-03-06	M	E	2021-09-09	10E8-GT12 24mer Protein	Protein	20	19Aug0134			SMNP	5 ug	SubQ_tail
2882		SA2102	E-2343	E	2343	SA684	2021-03-06	M	E	2021-09-09	10E8-GT12 24mer Protein	Protein	20	19Aug0134			SMNP	5 ug	SubQ_tail
2883		SA2102	E-2343	E	2343	SA684	2021-03-06	M	E	2021-09-09	10E8-GT12 24mer Protein	Protein	20	19Aug0134			SMNP	5 ug	SubQ_tail
2884		SA2102	E-2343	E	2343	SA684	2021-03-06	M	E	2021-09-09	10E8-GT12 24mer Protein	Protein	20	19Aug0134			SMNP	5 ug	SubQ_tail
2885		SA2102	E-2343	E	2343	SA684	2021-03-06	M	E	2021-09-09	10E8-GT12 24mer Protein	Protein	20	19Aug0134			SMNP	5 ug	SubQ_tail
2886		SA2102	E-2343	E	2343	SA684	2021-03-06	M	E	2021-09-09	10E8-GT12 24mer Protein	Protein	20	19Aug0134			SMNP	5 ug	SubQ_tail
2887		SA2102	E-2343	E	2343	SA684	2021-03-06	M	E	2021-09-09	10E8-GT12 24mer Protein	Protein	20	19Aug0134			SMNP	5 ug	SubQ_tail
2888		SA2102	E-2343	E	2343	SA684	2021-03-06	M	E	2021-09-09	10E8-GT12 24mer Protein	Protein	20	19Aug0134			SMNP	5 ug	SubQ_tail
2889		SA2102	E-2343	E	2343	SA684	2021-03-06	M	E	2021-09-09	10E8-GT12 24mer Protein	Protein	20	19Aug0134			SMNP	5 ug	SubQ_tail
2890		SA2102	E-2343	E	2343	SA684	2021-03-06	M	E	2021-09-09	10E8-GT12 24mer Protein	Protein	20	19Aug0134			SMNP	5 ug	SubQ_tail
2891		SA2102	E-2343	E	2343	SA684	2021-03-06	M	E	2021-09-09	10E8-GT12 24mer Protein	Protein	20	19Aug0134			SMNP	5 ug	SubQ_tail
2892		SA2102	E-2343	E	2343	SA684	2021-03-06	M	E	2021-09-09	10E8-GT12 24mer Protein	Protein	20	19Aug0134			SMNP	5 ug	SubQ_tail
2893		SA2102	E-2343	E	2343	SA684	2021-03-06	M	E	2021-09-09	10E8-GT12 24mer Protein	Protein	20	19Aug0134			SMNP	5 ug	SubQ_tail
2895		SA2102	E-2343	E	2343	SA684	2021-03-06	M	E	2021-09-09	10E8-GT12 24mer Protein	Protein	20	19Aug0134			SMNP	5 ug	SubQ_tail
2896		SA2102	E-2343	E	2343	SA684	2021-03-06	M	E	2021-09-09	10E8-GT12 24mer Protein	Protein	20	19Aug0134			SMNP	5 ug	SubQ_tail
2897		SA2102	E-2343	E	2343	SA684	2021-03-06	M	E	2021-09-09	10E8-GT12 24mer Protein	Protein	20	19Aug0134			SMNP	5 ug	SubQ_tail
2898		SA2102	E-2343	E	2343	SA684	2021-03-06	M	E	2021-09-09	10E8-GT12 24mer Protein	Protein	20	19Aug0134			SMNP	5 ug	SubQ_tail
2899		SA2102	E-2343	E	2343	SA684	2021-03-06	M	E	2021-09-09	10E8-GT12 24mer Protein	Protein	20	19Aug0134			SMNP	5 ug	SubQ_tail
2900		SA2102	E-2343	E	2343	SA684	2021-03-06	M	E	2021-09-09	10E8-GT12 24mer Protein	Protein	20	19Aug0134			SMNP	5 ug	SubQ_tail
2901		SA2102	E-2343	E	2343	SA684	2021-03-06	M	E	2021-09-09	10E8-GT12 24mer Protein	Protein	20	19Aug0134			SMNP	5 ug	SubQ_tail
2902		SA2102	E-2343	E	2343	SA684	2021-03-06	M	E	2021-09-09	10E8-GT12 24mer Protein	Protein	20	19Aug0134			SMNP	5 ug	SubQ_tail
2903		SA2102	E-2343	E	2343	SA684	2021-03-06	M	E	2021-09-09	10E8-GT12 24mer Protein	Protein	20	19Aug0134			SMNP	5 ug	SubQ_tail
2904		SA2102	E-2343	E	2343	SA684	2021-03-06	M	E	2021-09-09	10E8-GT12 24mer Protein	Protein	20	19Aug0134			SMNP	5 ug	SubQ_tail
2905		SA2102	E-2343	E	2343	SA684	2021-03-06	M	E	2021-09-09	10E8-GT12 24mer Protein	Protein	20	19Aug0134			SMNP	5 ug	SubQ_tail
2906		SA2102	E-2343	E	2343	SA684	2021-03-06	M	E	2021-09-09	10E8-GT12 24mer Protein	Protein	20	19Aug0134			SMNP	5 ug	SubQ_tail
2907		SA2102	E-2343	E	2343	SA684	2021-03-06	M	E	2021-09-09	10E8-GT12 24mer Protein	Protein	20	19Aug0134			SMNP	5 ug	SubQ_tail
2909		SA2102	E-2343	E	2343	SA684	2021-03-06	M	E	2021-09-09	10E8-GT12 24mer Protein	Protein	20	19Aug0134			SMNP	5 ug	SubQ_tail
2910		SA2102	E-2343	E	2343	SA684	2021-03-06	M	E	2021-09-09	10E8-GT12 24mer Protein	Protein	20	19Aug0134			SMNP	5 ug	SubQ_tail
2911		SA2102	E-2343	E	2343	SA684	2021-03-06	M	E	2021-09-09	10E8-GT12 24mer Protein	Protein	20	19Aug0134			SMNP	5 ug	SubQ_tail
2912		SA2102	E-2343	E	2343	SA684	2021-03-06	M	E	2021-09-09	10E8-GT12 24mer Protein	Protein	20	19Aug0134			SMNP	5 ug	SubQ_tail
2913		SA2102	E-2343	E	2343	SA684	2021-03-06	M	E	2021-09-09	10E8-GT12 24mer Protein	Protein	20	19Aug0134			SMNP	5 ug	SubQ_tail
2914		SA2102	E-2343	E	2343	SA684	2021-03-06	M	E	2021-09-09	10E8-GT12 24mer Protein	Protein	20	19Aug0134			SMNP	5 ug	SubQ_tail
2915		SA2102	E-2343	E	2343	SA684	2021-03-06	M	E	2021-09-09	10E8-GT12 24mer Protein	Protein	20	19Aug0134			SMNP	5 ug	SubQ_tail
2916		SA2102	E-2343	E	2343	SA684	2021-03-06	M	E	2021-09-09	10E8-GT12 24mer Protein	Protein	20	19Aug0134			SMNP	5 ug	SubQ_tail
2917		SA2102	E-2343	E	2343	SA684	2021-03-06	M	E	2021-09-09	10E8-GT12 24mer Protein	Protein	20	19Aug0134			SMNP	5 ug	SubQ_tail
2918		SA2102	E-2343	E	2343	SA684	2021-03-06	M	E	2021-09-09	10E8-GT12 24mer Protein	Protein	20	19Aug0134			SMNP	5 ug	SubQ_tail
2919		SA2102	E-2343	E	2343	SA684	2021-03-06	M	E	2021-09-09	10E8-GT12 24mer Protein	Protein	20	19Aug0134			SMNP	5 ug	SubQ_tail
2920		SA2102	E-2343	E	2343	SA684	2021-03-06	M	E	2021-09-09	10E8-GT12 24mer Protein	Protein	20	19Aug0134			SMNP	5 ug	SubQ_tail
2921		SA2102	E-2343	E	2343	SA684	2021-03-06	M	E	2021-09-09	10E8-GT12 24mer Protein	Protein	20	19Aug0134			SMNP	5 ug	SubQ_tail
2922		SA2102	E-2343	E	2343	SA684	2021-03-06	M	E	2021-09-09	10E8-GT12 24mer Protein	Protein	20	19Aug0134			SMNP	5 ug	SubQ_tail
2923		SA2102	E-2343	E	2343	SA684	2021-03-06	M	E	2021-09-09	10E8-GT12 24mer Protein	Protein	20	19Aug0134			SMNP	5 ug	SubQ_tail
2924		SA2102	E-2343	E	2343	SA684	2021-03-06	M	E	2021-09-09	10E8-GT12 24mer Protein	Protein	20	19Aug0134			SMNP	5 ug	SubQ_tail
2925		SA2102	E-2343	E	2343	SA684	2021-03-06	M	E	2021-09-09	10E8-GT12 24mer Protein	Protein	20	19Aug0134			SMNP	5 ug	SubQ_tail
2926		SA2102	E-2343	E	2343	SA684	2021-03-06	M	E	2021-09-09	10E8-GT12 24mer Protein	Protein	20	19Aug0134			SMNP	5 ug	SubQ_tail
2927		SA2102	E-2343	E	2343	SA684	2021-03-06	M	E	2021-09-09	10E8-GT12 24mer Protein	Protein	20	19Aug0134			SMNP	5 ug	SubQ_tail
2928		SA2102	E-2343	E	2343	SA684	2021-03-06	M	E	2021-09-09	10E8-GT12 24mer Protein	Protein	20	19Aug0134			SMNP	5 ug	SubQ_tail
2929		SA2102	E-2343	E	2343	SA684	2021-03-06	M	E	2021-09-09	10E8-GT12 24mer Protein	Protein	20	19Aug0134			SMNP	5 ug	SubQ_tail
2930		SA2102	E-2343	E	2343	SA684	2021-03-06	M	E	2021-09-09	10E8-GT12 24mer Protein	Protein	20	19Aug0134			SMNP	5 ug	SubQ_tail
2932		SA2102	E-2343	E	2343	SA684	2021-03-06	M	E	2021-09-09	10E8-GT12 24mer Protein	Protein	20	19Aug0134			SMNP	5 ug	SubQ_tail
2933		SA2102	E-2343	E	2343	SA684	2021-03-06	M	E	2021-09-09	10E8-GT12 24mer Protein	Protein	20	19Aug0134			SMNP	5 ug	SubQ_tail
2934		SA2102	E-2343	E	2343	SA684	2021-03-06	M	E	2021-09-09	10E8-GT12 24mer Protein	Protein	20	19Aug0134			SMNP	5 ug	SubQ_tail
2935		SA2102	E-2343	E	2343	SA684	2021-03-06	M	E	2021-09-09	10E8-GT12 24mer Protein	Protein	20	19Aug0134			SMNP	5 ug	SubQ_tail
2936		SA2102	E-2343	E	2343	SA684	2021-03-06	M	E	2021-09-09	10E8-GT12 24mer Protein	Protein	20	19Aug0134			SMNP	5 ug	SubQ_tail
2937		SA2102	E-2343	E	2343	SA684	2021-03-06	M	E	2021-09-09	10E8-GT12 24mer Protein	Protein	20	19Aug0134			SMNP	5 ug	SubQ_tail
2938		SA2102	E-2343	E	2343	SA684	2021-03-06	M	E	2021-09-09	10E8-GT12 24mer Protein	Protein	20	19Aug0134			SMNP	5 ug	SubQ_tail
2939		SA2102	E-2343	E	2343	SA684	2021-03-06	M	E	2021-09-09	10E8-GT12 24mer Protein	Protein	20	19Aug0134			SMNP	5 ug	SubQ_tail
2940		SA2102	E-2343	E	2343	SA684	2021-03-06	M	E	2021-09-09	10E8-GT12 24mer Protein	Protein	20	19Aug0134			SMNP	5 ug	SubQ_tail
2941		SA2102	E-2343	E	2343	SA684	2021-03-06	M	E	2021-09-09	10E8-GT12 24mer Protein	Protein	20	19Aug0134			SMNP	5 ug	SubQ_tail
2942		SA2102	E-2343	E	2343	SA684	2021-03-06	M	E	2021-09-09	10E8-GT12 24mer Protein	Protein	20	19Aug0134			SMNP	5 ug	SubQ_tail
2943		SA2102	E-2343	E	2343	SA684	2021-03-06	M	E	2021-09-09	10E8-GT12 24mer Protein	Protein	20	19Aug0134			SMNP	5 ug	SubQ_tail
2944		SA2102	E-2343	E	2343	SA684	2021-03-06	M	E	2021-09-09	10E8-GT12 24mer Protein	Protein	20	19Aug0134			SMNP	5 ug	SubQ_tail
2945		SA2102	E-2343	E	2343	SA684	2021-03-06	M	E	2021-09-09	10E8-GT12 24mer Protein	Protein	20	19Aug0134			SMNP	5 ug	SubQ_tail
2946		SA2102	E-2343	E	2343	SA684	2021-03-06	M	E	2021-09-09	10E8-GT12 24mer Protein	Protein	20	19Aug0134			SMNP	5 ug	SubQ_tail
2947		SA2102	E-2343	E	2343	SA684	2021-03-06	M	E	2021-09-09	10E8-GT12 24mer Protein	Protein	20	19Aug0134			SMNP	5 ug	SubQ_tail
2948		SA2102	E-2343	E	2343	SA684	2021-03-06	M	E	2021-09-09	10E8-GT12 24mer Protein	Protein	20	19Aug0134			SMNP	5 ug	SubQ_tail
2949		SA2102	E-2343	E	2343	SA684	2021-03-06	M	E	2021-09-09	10E8-GT12 24mer Protein	Protein	20	19Aug0134			SMNP	5 ug	SubQ_tail
2950		SA2102	E-2343	E	2343	SA684	2021-03-06	M	E	2021-09-09	10E8-GT12 24mer Protein	Protein	20	19Aug0134			SMNP	5 ug	SubQ_tail
2951		SA2102	E-2343	E	2343	SA684	2021-03-06	M	E	2021-09-09	10E8-GT12 24mer Protein	Protein	20	19Aug0134			SMNP	5 ug	SubQ_tail
2952		SA2102	E-2343	E	2343	SA684	2021-03-06	M	E	2021-09-09	10E8-GT12 24mer Protein	Protein	20	19Aug0134			SMNP	5 ug	SubQ_tail
2953		SA2102	E-2343	E	2343	SA684	2021-03-06	M	E	2021-09-09	10E8-GT12 24mer Protein	Protein	20	19Aug0134			SMNP	5 ug	SubQ_tail
2954		SA2102	E-2343	E	2343	SA684	2021-03-06	M	E	2021-09-09	10E8-GT12 24mer Protein	Protein	20	19Aug0134			SMNP	5 ug	SubQ_tail
2956		SA2102	E-2343	E	2343	SA684	2021-03-06	M	E	2021-09-09	10E8-GT12 24mer Protein	Protein	20	19Aug0134			SMNP	5 ug	SubQ_tail
2957		SA2102	E-2343	E	2343	SA684	2021-03-06	M	E	2021-09-09	10E8-GT12 24mer Protein	Protein	20	19Aug0134			SMNP	5 ug	SubQ_tail
2958		SA2102	E-2343	E	2343	SA684	2021-03-06	M	E	2021-09-09	10E8-GT12 24mer Protein	Protein	20	19Aug0134			SMNP	5 ug	SubQ_tail
2959		SA2102	E-2343	E	2343	SA684	2021-03-06	M	E	2021-09-09	10E8-GT12 24mer Protein	Protein	20	19Aug0134			SMNP	5 ug	SubQ_tail
2960		SA2102	E-2343	E	2343	SA684	2021-03-06	M	E	2021-09-09	10E8-GT12 24mer Protein	Protein	20	19Aug0134			SMNP	5 ug	SubQ_tail
2961		SA2102	E-2343	E	2343	SA684	2021-03-06	M	E	2021-09-09	10E8-GT12 24mer Protein	Protein	20	19Aug0134			SMNP	5 ug	SubQ_tail
2962		SA2102	E-2343	E	2343	SA684	2021-03-06	M	E	2021-09-09	10E8-GT12 24mer Protein	Protein	20	19Aug0134			SMNP	5 ug	SubQ_tail
2963		SA2102	E-2343	E	2343	SA684	2021-03-06	M	E	2021-09-09	10E8-GT12 24mer Protein	Protein	20	19Aug0134			SMNP	5 ug	SubQ_tail
2964		SA2102	E-2343	E	2343	SA684	2021-03-06	M	E	2021-09-09	10E8-GT12 24mer Protein	Protein	20	19Aug0134			SMNP	5 ug	SubQ_tail
2965		SA2102	E-2343	E	2343	SA684	2021-03-06	M	E	2021-09-09	10E8-GT12 24mer Protein	Protein	20	19Aug0134			SMNP	5 ug	SubQ_tail
2966		SA2102	E-2343	E	2343	SA684	2021-03-06	M	E	2021-09-09	10E8-GT12 24mer Protein	Protein	20	19Aug0134			SMNP	5 ug	SubQ_tail
2967		SA2102	E-2343	E	2343	SA684	2021-03-06	M	E	2021-09-09	10E8-GT12 24mer Protein	Protein	20	19Aug0134			SMNP	5 ug	SubQ_tail
2968		SA2102	E-2343	E	2343	SA684	2021-03-06	M	E	2021-09-09	10E8-GT12 24mer Protein	Protein	20	19Aug0134			SMNP	5 ug	SubQ_tail
2969		SA2102	E-2343	E	2343	SA684	2021-03-06	M	E	2021-09-09	10E8-GT12 24mer Protein	Protein	20	19Aug0134			SMNP	5 ug	SubQ_tail
2970		SA2102	E-2343	E	2343	SA684	2021-03-06	M	E	2021-09-09	10E8-GT12 24mer Protein	Protein	20	19Aug0134			SMNP	5 ug	SubQ_tail
2971		SA2102	E-2343	E	2343	SA684	2021-03-06	M	E	2021-09-09	10E8-GT12 24mer Protein	Protein	20	19Aug0134			SMNP	5 ug	SubQ_tail
2973		SA2102	E-2343	E	2343	SA684	2021-03-06	M	E	2021-09-09	10E8-GT12 24mer Protein	Protein	20	19Aug0134			SMNP	5 ug	SubQ_tail
2974		SA2102	E-2343	E	2343	SA684	2021-03-06	M	E	2021-09-09	10E8-GT12 24mer Protein	Protein	20	19Aug0134			SMNP	5 ug	SubQ_tail
2976		SA2102	E-2343	E	2343	SA684	2021-03-06	M	E	2021-09-09	10E8-GT12 24mer Protein	Protein	20	19Aug0134			SMNP	5 ug	SubQ_tail
2977		SA2102	E-2343	E	2343	SA684	2021-03-06	M	E	2021-09-09	10E8-GT12 24mer Protein	Protein	20	19Aug0134			SMNP	5 ug	SubQ_tail
2978		SA2102	E-2343	E	2343	SA684	2021-03-06	M	E	2021-09-09	10E8-GT12 24mer Protein	Protein	20	19Aug0134			SMNP	5 ug	SubQ_tail
2979		SA2102	E-2343	E	2343	SA684	2021-03-06	M	E	2021-09-09	10E8-GT12 24mer Protein	Protein	20	19Aug0134			SMNP	5 ug	SubQ_tail
2980		SA2102	E-2343	E	2343	SA684	2021-03-06	M	E	2021-09-09	10E8-GT12 24mer Protein	Protein	20	19Aug0134			SMNP	5 ug	SubQ_tail
2981		SA2102	E-2343	E	2343	SA684	2021-03-06	M	E	2021-09-09	10E8-GT12 24mer Protein	Protein	20	19Aug0134			SMNP	5 ug	SubQ_tail
2982		SA2102	E-2343	E	2343	SA684	2021-03-06	M	E	2021-09-09	10E8-GT12 24mer Protein	Protein	20	19Aug0134			SMNP	5 ug	SubQ_tail
2983		SA2102	E-2343	E	2343	SA684	2021-03-06	M	E	2021-09-09	10E8-GT12 24mer Protein	Protein	20	19Aug0134			SMNP	5 ug	SubQ_tail
2984		SA2102	E-2343	E	2343	SA684	2021-03-06	M	E	2021-09-09	10E8-GT12 24mer Protein	Protein	20	19Aug0134			SMNP	5 ug	SubQ_tail
2985		SA2102	E-2343	E	2343	SA684	2021-03-06	M	E	2021-09-09	10E8-GT12 24mer Protein	Protein	20	19Aug0134			SMNP	5 ug	SubQ_tail
2986		SA2102	E-2343	E	2343	SA684	2021-03-06	M	E	2021-09-09	10E8-GT12 24mer Protein	Protein	20	19Aug0134			SMNP	5 ug	SubQ_tail
2987		SA2102	E-2343	E	2343	SA684	2021-03-06	M	E	2021-09-09	10E8-GT12 24mer Protein	Protein	20	19Aug0134			SMNP	5 ug	SubQ_tail
2989		SA2102	E-2343	E	2343	SA684	2021-03-06	M	E	2021-09-09	10E8-GT12 24mer Protein	Protein	20	19Aug0134			SMNP	5 ug	SubQ_tail
2990		SA2102	E-2343	E	2343	SA684	2021-03-06	M	E	2021-09-09	10E8-GT12 24mer Protein	Protein	20	19Aug0134			SMNP	5 ug	SubQ_tail
2991		SA2102	E-2343	E	2343	SA684	2021-03-06	M	E	2021-09-09	10E8-GT12 24mer Protein	Protein	20	19Aug0134			SMNP	5 ug	SubQ_tail
2992		SA2102	E-2343	E	2343	SA684	2021-03-06	M	E	2021-09-09	10E8-GT12 24mer Protein	Protein	20	19Aug0134			SMNP	5 ug	SubQ_tail
2994		SA2102	E-2343	E	2343	SA684	2021-03-06	M	E	2021-09-09	10E8-GT12 24mer Protein	Protein	20	19Aug0134			SMNP	5 ug	SubQ_tail
2995		SA2102	E-2343	E	2343	SA684	2021-03-06	M	E	2021-09-09	10E8-GT12 24mer Protein	Protein	20	19Aug0134			SMNP	5 ug	SubQ_tail
2996		SA2102	E-2343	E	2343	SA684	2021-03-06	M	E	2021-09-09	10E8-GT12 24mer Protein	Protein	20	19Aug0134			SMNP	5 ug	SubQ_tail
2997		SA2102	E-2343	E	2343	SA684	2021-03-06	M	E	2021-09-09	10E8-GT12 24mer Protein	Protein	20	19Aug0134			SMNP	5 ug	SubQ_tail
2998		SA2102	E-2343	E	2343	SA684	2021-03-06	M	E	2021-09-09	10E8-GT12 24mer Protein	Protein	20	19Aug0134			SMNP	5 ug	SubQ_tail
2999		SA2102	E-2343	E	2343	SA684	2021-03-06	M	E	2021-09-09	10E8-GT12 24mer Protein	Protein	20	19Aug0134			SMNP	5 ug	SubQ_tail
3000		SA2102	E-2343	E	2343	SA684	2021-03-06	M	E	2021-09-09	10E8-GT12 24mer Protein	Protein	20	19Aug0134			SMNP	5 ug	SubQ_tail
3001		SA2102	E-2343	E	2343	SA684	2021-03-06	M	E	2021-09-09	10E8-GT12 24mer Protein	Protein	20	19Aug0134			SMNP	5 ug	SubQ_tail
3002		SA2102	E-2343	E	2343	SA684	2021-03-06	M	E	2021-09-09	10E8-GT12 24mer Protein	Protein	20	19Aug0134			SMNP	5 ug	SubQ_tail
3003		SA2102	E-2343	E	2343	SA684	2021-03-06	M	E	2021-09-09	10E8-GT12 24mer Protein	Protein	20	19Aug0134			SMNP	5 ug	SubQ_tail
3004		SA2102	E-2343	E	2343	SA684	2021-03-06	M	E	2021-09-09	10E8-GT12 24mer Protein	Protein	20	19Aug0134			SMNP	5 ug	SubQ_tail
3005		SA2102	E-2343	E	2343	SA684	2021-03-06	M	E	2021-09-09	10E8-GT12 24mer Protein	Protein	20	19Aug0134			SMNP	5 ug	SubQ_tail
3006		SA2102	E-2343	E	2343	SA684	2021-03-06	M	E	2021-09-09	10E8-GT12 24mer Protein	Protein	20	19Aug0134			SMNP	5 ug	SubQ_tail
3007		SA2102	E-2343	E	2343	SA684	2021-03-06	M	E	2021-09-09	10E8-GT12 24mer Protein	Protein	20	19Aug0134			SMNP	5 ug	SubQ_tail
3008		SA2102	E-2343	E	2343	SA684	2021-03-06	M	E	2021-09-09	10E8-GT12 24mer Protein	Protein	20	19Aug0134			SMNP	5 ug	SubQ_tail
3009		SA2102	E-2343	E	2343	SA684	2021-03-06	M	E	2021-09-09	10E8-GT12 24mer Protein	Protein	20	19Aug0134			SMNP	5 ug	SubQ_tail
3010		SA2102	E-2343	E	2343	SA684	2021-03-06	M	E	2021-09-09	10E8-GT12 24mer Protein	Protein	20	19Aug0134			SMNP	5 ug	SubQ_tail
3011		SA2102	E-2343	E	2343	SA684	2021-03-06	M	E	2021-09-09	10E8-GT12 24mer Protein	Protein	20	19Aug0134			SMNP	5 ug	SubQ_tail
3012		SA2102	E-2343	E	2343	SA684	2021-03-06	M	E	2021-09-09	10E8-GT12 24mer Protein	Protein	20	19Aug0134			SMNP	5 ug	SubQ_tail
3014		SA2102	E-2343	E	2343	SA684	2021-03-06	M	E	2021-09-09	10E8-GT12 24mer Protein	Protein	20	19Aug0134			SMNP	5 ug	SubQ_tail
3015		SA2102	E-2343	E	2343	SA684	2021-03-06	M	E	2021-09-09	10E8-GT12 24mer Protein	Protein	20	19Aug0134			SMNP	5 ug	SubQ_tail
3016		SA2102	E-2343	E	2343	SA684	2021-03-06	M	E	2021-09-09	10E8-GT12 24mer Protein	Protein	20	19Aug0134			SMNP	5 ug	SubQ_tail
3017		SA2102	E-2343	E	2343	SA684	2021-03-06	M	E	2021-09-09	10E8-GT12 24mer Protein	Protein	20	19Aug0134			SMNP	5 ug	SubQ_tail
3018		SA2102	E-2343	E	2343	SA684	2021-03-06	M	E	2021-09-09	10E8-GT12 24mer Protein	Protein	20	19Aug0134			SMNP	5 ug	SubQ_tail
3019		SA2102	E-2343	E	2343	SA684	2021-03-06	M	E	2021-09-09	10E8-GT12 24mer Protein	Protein	20	19Aug0134			SMNP	5 ug	SubQ_tail
3021		SA2102	E-2343	E	2343	SA684	2021-03-06	M	E	2021-09-09	10E8-GT12 24mer Protein	Protein	20	19Aug0134			SMNP	5 ug	SubQ_tail
3022		SA2102	E-2343	E	2343	SA684	2021-03-06	M	E	2021-09-09	10E8-GT12 24mer Protein	Protein	20	19Aug0134			SMNP	5 ug	SubQ_tail
3023		SA2102	E-2343	E	2343	SA684	2021-03-06	M	E	2021-09-09	10E8-GT12 24mer Protein	Protein	20	19Aug0134			SMNP	5 ug	SubQ_tail
3025		SA2102	E-2343	E	2343	SA684	2021-03-06	M	E	2021-09-09	10E8-GT12 24mer Protein	Protein	20	19Aug0134			SMNP	5 ug	SubQ_tail
3026		SA2102	E-2343	E	2343	SA684	2021-03-06	M	E	2021-09-09	10E8-GT12 24mer Protein	Protein	20	19Aug0134			SMNP	5 ug	SubQ_tail
3027		SA2102	E-2343	E	2343	SA684	2021-03-06	M	E	2021-09-09	10E8-GT12 24mer Protein	Protein	20	19Aug0134			SMNP	5 ug	SubQ_tail
3028		SA2102	E-2343	E	2343	SA684	2021-03-06	M	E	2021-09-09	10E8-GT12 24mer Protein	Protein	20	19Aug0134			SMNP	5 ug	SubQ_tail
3029		SA2102	E-2343	E	2343	SA684	2021-03-06	M	E	2021-09-09	10E8-GT12 24mer Protein	Protein	20	19Aug0134			SMNP	5 ug	SubQ_tail
3030		SA2102	E-2343	E	2343	SA684	2021-03-06	M	E	2021-09-09	10E8-GT12 24mer Protein	Protein	20	19Aug0134			SMNP	5 ug	SubQ_tail
3031		SA2102	E-2343	E	2343	SA684	2021-03-06	M	E	2021-09-09	10E8-GT12 24mer Protein	Protein	20	19Aug0134			SMNP	5 ug	SubQ_tail
3032		SA2102	E-2343	E	2343	SA684	2021-03-06	M	E	2021-09-09	10E8-GT12 24mer Protein	Protein	20	19Aug0134			SMNP	5 ug	SubQ_tail
3034		SA2102	E-2343	E	2343	SA684	2021-03-06	M	E	2021-09-09	10E8-GT12 24mer Protein	Protein	20	19Aug0134			SMNP	5 ug	SubQ_tail
3035		SA2102	E-2343	E	2343	SA684	2021-03-06	M	E	2021-09-09	10E8-GT12 24mer Protein	Protein	20	19Aug0134			SMNP	5 ug	SubQ_tail
3036		SA2102	E-2343	E	2343	SA684	2021-03-06	M	E	2021-09-09	10E8-GT12 24mer Protein	Protein	20	19Aug0134			SMNP	5 ug	SubQ_tail
3037		SA2102	E-2343	E	2343	SA684	2021-03-06	M	E	2021-09-09	10E8-GT12 24mer Protein	Protein	20	19Aug0134			SMNP	5 ug	SubQ_tail
3038		SA2102	E-2343	E	2343	SA684	2021-03-06	M	E	2021-09-09	10E8-GT12 24mer Protein	Protein	20	19Aug0134			SMNP	5 ug	SubQ_tail
3039		SA2102	E-2343	E	2343	SA684	2021-03-06	M	E	2021-09-09	10E8-GT12 24mer Protein	Protein	20	19Aug0134			SMNP	5 ug	SubQ_tail
3040		SA2102	E-2343	E	2343	SA684	2021-03-06	M	E	2021-09-09	10E8-GT12 24mer Protein	Protein	20	19Aug0134			SMNP	5 ug	SubQ_tail
3041		SA2102	E-2343	E	2343	SA684	2021-03-06	M	E	2021-09-09	10E8-GT12 24mer Protein	Protein	20	19Aug0134			SMNP	5 ug	SubQ_tail
3042		SA2102	E-2343	E	2343	SA684	2021-03-06	M	E	2021-09-09	10E8-GT12 24mer Protein	Protein	20	19Aug0134			SMNP	5 ug	SubQ_tail
3043		SA2102	E-2343	E	2343	SA684	2021-03-06	M	E	2021-09-09	10E8-GT12 24mer Protein	Protein	20	19Aug0134			SMNP	5 ug	SubQ_tail
3045		SA2102	E-2343	E	2343	SA684	2021-03-06	M	E	2021-09-09	10E8-GT12 24mer Protein	Protein	20	19Aug0134			SMNP	5 ug	SubQ_tail
3046		SA2102	E-2343	E	2343	SA684	2021-03-06	M	E	2021-09-09	10E8-GT12 24mer Protein	Protein	20	19Aug0134			SMNP	5 ug	SubQ_tail
3047		SA2102	E-2343	E	2343	SA684	2021-03-06	M	E	2021-09-09	10E8-GT12 24mer Protein	Protein	20	19Aug0134			SMNP	5 ug	SubQ_tail
3048		SA2102	E-2343	E	2343	SA684	2021-03-06	M	E	2021-09-09	10E8-GT12 24mer Protein	Protein	20	19Aug0134			SMNP	5 ug	SubQ_tail
3049		SA2102	E-2343	E	2343	SA684	2021-03-06	M	E	2021-09-09	10E8-GT12 24mer Protein	Protein	20	19Aug0134			SMNP	5 ug	SubQ_tail
3050		SA2102	E-2343	E	2343	SA684	2021-03-06	M	E	2021-09-09	10E8-GT12 24mer Protein	Protein	20	19Aug0134			SMNP	5 ug	SubQ_tail
3051		SA2102	E-2343	E	2343	SA684	2021-03-06	M	E	2021-09-09	10E8-GT12 24mer Protein	Protein	20	19Aug0134			SMNP	5 ug	SubQ_tail
3052		SA2102	E-2343	E	2343	SA684	2021-03-06	M	E	2021-09-09	10E8-GT12 24mer Protein	Protein	20	19Aug0134			SMNP	5 ug	SubQ_tail
3053		SA2102	E-2344	E	2344	SA684	2021-03-06	M	E	2021-09-09	10E8-GT12 24mer Protein	Protein	20	19Aug0134			SMNP	5 ug	SubQ_tail
3054		SA2102	E-2344	E	2344	SA684	2021-03-06	M	E	2021-09-09	10E8-GT12 24mer Protein	Protein	20	19Aug0134			SMNP	5 ug	SubQ_tail
3055		SA2102	E-2344	E	2344	SA684	2021-03-06	M	E	2021-09-09	10E8-GT12 24mer Protein	Protein	20	19Aug0134			SMNP	5 ug	SubQ_tail
3056		SA2102	E-2344	E	2344	SA684	2021-03-06	M	E	2021-09-09	10E8-GT12 24mer Protein	Protein	20	19Aug0134			SMNP	5 ug	SubQ_tail
3057		SA2102	E-2344	E	2344	SA684	2021-03-06	M	E	2021-09-09	10E8-GT12 24mer Protein	Protein	20	19Aug0134			SMNP	5 ug	SubQ_tail
3058		SA2102	E-2344	E	2344	SA684	2021-03-06	M	E	2021-09-09	10E8-GT12 24mer Protein	Protein	20	19Aug0134			SMNP	5 ug	SubQ_tail
3059		SA2102	E-2344	E	2344	SA684	2021-03-06	M	E	2021-09-09	10E8-GT12 24mer Protein	Protein	20	19Aug0134			SMNP	5 ug	SubQ_tail
3060		SA2102	E-2344	E	2344	SA684	2021-03-06	M	E	2021-09-09	10E8-GT12 24mer Protein	Protein	20	19Aug0134			SMNP	5 ug	SubQ_tail
3062		SA2102	E-2344	E	2344	SA684	2021-03-06	M	E	2021-09-09	10E8-GT12 24mer Protein	Protein	20	19Aug0134			SMNP	5 ug	SubQ_tail
3063		SA2102	E-2344	E	2344	SA684	2021-03-06	M	E	2021-09-09	10E8-GT12 24mer Protein	Protein	20	19Aug0134			SMNP	5 ug	SubQ_tail
3064		SA2102	E-2344	E	2344	SA684	2021-03-06	M	E	2021-09-09	10E8-GT12 24mer Protein	Protein	20	19Aug0134			SMNP	5 ug	SubQ_tail
3065		SA2102	E-2344	E	2344	SA684	2021-03-06	M	E	2021-09-09	10E8-GT12 24mer Protein	Protein	20	19Aug0134			SMNP	5 ug	SubQ_tail
3066		SA2102	E-2344	E	2344	SA684	2021-03-06	M	E	2021-09-09	10E8-GT12 24mer Protein	Protein	20	19Aug0134			SMNP	5 ug	SubQ_tail
3067		SA2102	E-2344	E	2344	SA684	2021-03-06	M	E	2021-09-09	10E8-GT12 24mer Protein	Protein	20	19Aug0134			SMNP	5 ug	SubQ_tail
3068		SA2102	E-2344	E	2344	SA684	2021-03-06	M	E	2021-09-09	10E8-GT12 24mer Protein	Protein	20	19Aug0134			SMNP	5 ug	SubQ_tail
3069		SA2102	E-2344	E	2344	SA684	2021-03-06	M	E	2021-09-09	10E8-GT12 24mer Protein	Protein	20	19Aug0134			SMNP	5 ug	SubQ_tail
3070		SA2102	E-2344	E	2344	SA684	2021-03-06	M	E	2021-09-09	10E8-GT12 24mer Protein	Protein	20	19Aug0134			SMNP	5 ug	SubQ_tail
3071		SA2102	E-2344	E	2344	SA684	2021-03-06	M	E	2021-09-09	10E8-GT12 24mer Protein	Protein	20	19Aug0134			SMNP	5 ug	SubQ_tail
3072		SA2102	E-2344	E	2344	SA684	2021-03-06	M	E	2021-09-09	10E8-GT12 24mer Protein	Protein	20	19Aug0134			SMNP	5 ug	SubQ_tail
3073		SA2102	E-2344	E	2344	SA684	2021-03-06	M	E	2021-09-09	10E8-GT12 24mer Protein	Protein	20	19Aug0134			SMNP	5 ug	SubQ_tail
3074		SA2102	E-2344	E	2344	SA684	2021-03-06	M	E	2021-09-09	10E8-GT12 24mer Protein	Protein	20	19Aug0134			SMNP	5 ug	SubQ_tail
3076		SA2102	E-2344	E	2344	SA684	2021-03-06	M	E	2021-09-09	10E8-GT12 24mer Protein	Protein	20	19Aug0134			SMNP	5 ug	SubQ_tail
3077		SA2102	E-2344	E	2344	SA684	2021-03-06	M	E	2021-09-09	10E8-GT12 24mer Protein	Protein	20	19Aug0134			SMNP	5 ug	SubQ_tail
3078		SA2102	E-2344	E	2344	SA684	2021-03-06	M	E	2021-09-09	10E8-GT12 24mer Protein	Protein	20	19Aug0134			SMNP	5 ug	SubQ_tail
3079		SA2102	E-2344	E	2344	SA684	2021-03-06	M	E	2021-09-09	10E8-GT12 24mer Protein	Protein	20	19Aug0134			SMNP	5 ug	SubQ_tail
3080		SA2102	E-2344	E	2344	SA684	2021-03-06	M	E	2021-09-09	10E8-GT12 24mer Protein	Protein	20	19Aug0134			SMNP	5 ug	SubQ_tail
3081		SA2102	E-2344	E	2344	SA684	2021-03-06	M	E	2021-09-09	10E8-GT12 24mer Protein	Protein	20	19Aug0134			SMNP	5 ug	SubQ_tail
3082		SA2102	E-2344	E	2344	SA684	2021-03-06	M	E	2021-09-09	10E8-GT12 24mer Protein	Protein	20	19Aug0134			SMNP	5 ug	SubQ_tail
3083		SA2102	E-2344	E	2344	SA684	2021-03-06	M	E	2021-09-09	10E8-GT12 24mer Protein	Protein	20	19Aug0134			SMNP	5 ug	SubQ_tail
3085		SA2102	E-2344	E	2344	SA684	2021-03-06	M	E	2021-09-09	10E8-GT12 24mer Protein	Protein	20	19Aug0134			SMNP	5 ug	SubQ_tail
3086		SA2102	E-2344	E	2344	SA684	2021-03-06	M	E	2021-09-09	10E8-GT12 24mer Protein	Protein	20	19Aug0134			SMNP	5 ug	SubQ_tail
3087		SA2102	E-2344	E	2344	SA684	2021-03-06	M	E	2021-09-09	10E8-GT12 24mer Protein	Protein	20	19Aug0134			SMNP	5 ug	SubQ_tail
3088		SA2102	E-2344	E	2344	SA684	2021-03-06	M	E	2021-09-09	10E8-GT12 24mer Protein	Protein	20	19Aug0134			SMNP	5 ug	SubQ_tail
3090		SA2102	E-2344	E	2344	SA684	2021-03-06	M	E	2021-09-09	10E8-GT12 24mer Protein	Protein	20	19Aug0134			SMNP	5 ug	SubQ_tail
3091		SA2102	E-2344	E	2344	SA684	2021-03-06	M	E	2021-09-09	10E8-GT12 24mer Protein	Protein	20	19Aug0134			SMNP	5 ug	SubQ_tail
3092		SA2102	E-2344	E	2344	SA684	2021-03-06	M	E	2021-09-09	10E8-GT12 24mer Protein	Protein	20	19Aug0134			SMNP	5 ug	SubQ_tail
3093		SA2102	E-2344	E	2344	SA684	2021-03-06	M	E	2021-09-09	10E8-GT12 24mer Protein	Protein	20	19Aug0134			SMNP	5 ug	SubQ_tail
3095		SA2102	E-2344	E	2344	SA684	2021-03-06	M	E	2021-09-09	10E8-GT12 24mer Protein	Protein	20	19Aug0134			SMNP	5 ug	SubQ_tail
3096		SA2102	E-2344	E	2344	SA684	2021-03-06	M	E	2021-09-09	10E8-GT12 24mer Protein	Protein	20	19Aug0134			SMNP	5 ug	SubQ_tail
3097		SA2102	E-2344	E	2344	SA684	2021-03-06	M	E	2021-09-09	10E8-GT12 24mer Protein	Protein	20	19Aug0134			SMNP	5 ug	SubQ_tail
3098		SA2102	E-2344	E	2344	SA684	2021-03-06	M	E	2021-09-09	10E8-GT12 24mer Protein	Protein	20	19Aug0134			SMNP	5 ug	SubQ_tail
3099		SA2102	E-2344	E	2344	SA684	2021-03-06	M	E	2021-09-09	10E8-GT12 24mer Protein	Protein	20	19Aug0134			SMNP	5 ug	SubQ_tail
3100		SA2102	E-2344	E	2344	SA684	2021-03-06	M	E	2021-09-09	10E8-GT12 24mer Protein	Protein	20	19Aug0134			SMNP	5 ug	SubQ_tail
3101		SA2102	E-2344	E	2344	SA684	2021-03-06	M	E	2021-09-09	10E8-GT12 24mer Protein	Protein	20	19Aug0134			SMNP	5 ug	SubQ_tail
3102		SA2102	E-2344	E	2344	SA684	2021-03-06	M	E	2021-09-09	10E8-GT12 24mer Protein	Protein	20	19Aug0134			SMNP	5 ug	SubQ_tail
3104		SA2102	E-2344	E	2344	SA684	2021-03-06	M	E	2021-09-09	10E8-GT12 24mer Protein	Protein	20	19Aug0134			SMNP	5 ug	SubQ_tail
3105		SA2102	E-2344	E	2344	SA684	2021-03-06	M	E	2021-09-09	10E8-GT12 24mer Protein	Protein	20	19Aug0134			SMNP	5 ug	SubQ_tail
3106		SA2102	E-2344	E	2344	SA684	2021-03-06	M	E	2021-09-09	10E8-GT12 24mer Protein	Protein	20	19Aug0134			SMNP	5 ug	SubQ_tail
3107		SA2102	E-2344	E	2344	SA684	2021-03-06	M	E	2021-09-09	10E8-GT12 24mer Protein	Protein	20	19Aug0134			SMNP	5 ug	SubQ_tail
3108		SA2102	E-2344	E	2344	SA684	2021-03-06	M	E	2021-09-09	10E8-GT12 24mer Protein	Protein	20	19Aug0134			SMNP	5 ug	SubQ_tail
3109		SA2102	E-2344	E	2344	SA684	2021-03-06	M	E	2021-09-09	10E8-GT12 24mer Protein	Protein	20	19Aug0134			SMNP	5 ug	SubQ_tail
3110		SA2102	E-2344	E	2344	SA684	2021-03-06	M	E	2021-09-09	10E8-GT12 24mer Protein	Protein	20	19Aug0134			SMNP	5 ug	SubQ_tail
3111		SA2102	E-2344	E	2344	SA684	2021-03-06	M	E	2021-09-09	10E8-GT12 24mer Protein	Protein	20	19Aug0134			SMNP	5 ug	SubQ_tail
3112		SA2102	E-2344	E	2344	SA684	2021-03-06	M	E	2021-09-09	10E8-GT12 24mer Protein	Protein	20	19Aug0134			SMNP	5 ug	SubQ_tail
3113		SA2102	E-2344	E	2344	SA684	2021-03-06	M	E	2021-09-09	10E8-GT12 24mer Protein	Protein	20	19Aug0134			SMNP	5 ug	SubQ_tail
3114		SA2102	E-2344	E	2344	SA684	2021-03-06	M	E	2021-09-09	10E8-GT12 24mer Protein	Protein	20	19Aug0134			SMNP	5 ug	SubQ_tail
3115		SA2102	E-2344	E	2344	SA684	2021-03-06	M	E	2021-09-09	10E8-GT12 24mer Protein	Protein	20	19Aug0134			SMNP	5 ug	SubQ_tail
3117		SA2102	E-2344	E	2344	SA684	2021-03-06	M	E	2021-09-09	10E8-GT12 24mer Protein	Protein	20	19Aug0134			SMNP	5 ug	SubQ_tail
3118		SA2102	E-2344	E	2344	SA684	2021-03-06	M	E	2021-09-09	10E8-GT12 24mer Protein	Protein	20	19Aug0134			SMNP	5 ug	SubQ_tail
3119		SA2102	E-2344	E	2344	SA684	2021-03-06	M	E	2021-09-09	10E8-GT12 24mer Protein	Protein	20	19Aug0134			SMNP	5 ug	SubQ_tail
3120		SA2102	E-2344	E	2344	SA684	2021-03-06	M	E	2021-09-09	10E8-GT12 24mer Protein	Protein	20	19Aug0134			SMNP	5 ug	SubQ_tail
3121		SA2102	E-2344	E	2344	SA684	2021-03-06	M	E	2021-09-09	10E8-GT12 24mer Protein	Protein	20	19Aug0134			SMNP	5 ug	SubQ_tail
3122		SA2102	E-2344	E	2344	SA684	2021-03-06	M	E	2021-09-09	10E8-GT12 24mer Protein	Protein	20	19Aug0134			SMNP	5 ug	SubQ_tail
3123		SA2102	E-2344	E	2344	SA684	2021-03-06	M	E	2021-09-09	10E8-GT12 24mer Protein	Protein	20	19Aug0134			SMNP	5 ug	SubQ_tail
3124		SA2102	E-2344	E	2344	SA684	2021-03-06	M	E	2021-09-09	10E8-GT12 24mer Protein	Protein	20	19Aug0134			SMNP	5 ug	SubQ_tail
3126		SA2102	E-2344	E	2344	SA684	2021-03-06	M	E	2021-09-09	10E8-GT12 24mer Protein	Protein	20	19Aug0134			SMNP	5 ug	SubQ_tail
3127		SA2102	E-2344	E	2344	SA684	2021-03-06	M	E	2021-09-09	10E8-GT12 24mer Protein	Protein	20	19Aug0134			SMNP	5 ug	SubQ_tail
3128		SA2102	E-2344	E	2344	SA684	2021-03-06	M	E	2021-09-09	10E8-GT12 24mer Protein	Protein	20	19Aug0134			SMNP	5 ug	SubQ_tail
3129		SA2102	E-2344	E	2344	SA684	2021-03-06	M	E	2021-09-09	10E8-GT12 24mer Protein	Protein	20	19Aug0134			SMNP	5 ug	SubQ_tail
3130		SA2102	E-2344	E	2344	SA684	2021-03-06	M	E	2021-09-09	10E8-GT12 24mer Protein	Protein	20	19Aug0134			SMNP	5 ug	SubQ_tail
3131		SA2102	E-2344	E	2344	SA684	2021-03-06	M	E	2021-09-09	10E8-GT12 24mer Protein	Protein	20	19Aug0134			SMNP	5 ug	SubQ_tail
3132		SA2102	E-2344	E	2344	SA684	2021-03-06	M	E	2021-09-09	10E8-GT12 24mer Protein	Protein	20	19Aug0134			SMNP	5 ug	SubQ_tail
3133		SA2102	E-2344	E	2344	SA684	2021-03-06	M	E	2021-09-09	10E8-GT12 24mer Protein	Protein	20	19Aug0134			SMNP	5 ug	SubQ_tail
3134		SA2102	E-2344	E	2344	SA684	2021-03-06	M	E	2021-09-09	10E8-GT12 24mer Protein	Protein	20	19Aug0134			SMNP	5 ug	SubQ_tail
3135		SA2102	E-2344	E	2344	SA684	2021-03-06	M	E	2021-09-09	10E8-GT12 24mer Protein	Protein	20	19Aug0134			SMNP	5 ug	SubQ_tail
3136		SA2102	E-2344	E	2344	SA684	2021-03-06	M	E	2021-09-09	10E8-GT12 24mer Protein	Protein	20	19Aug0134			SMNP	5 ug	SubQ_tail
3137		SA2102	E-2344	E	2344	SA684	2021-03-06	M	E	2021-09-09	10E8-GT12 24mer Protein	Protein	20	19Aug0134			SMNP	5 ug	SubQ_tail
3138		SA2102	E-2344	E	2344	SA684	2021-03-06	M	E	2021-09-09	10E8-GT12 24mer Protein	Protein	20	19Aug0134			SMNP	5 ug	SubQ_tail
3139		SA2102	E-2344	E	2344	SA684	2021-03-06	M	E	2021-09-09	10E8-GT12 24mer Protein	Protein	20	19Aug0134			SMNP	5 ug	SubQ_tail
3141		SA2102	E-2344	E	2344	SA684	2021-03-06	M	E	2021-09-09	10E8-GT12 24mer Protein	Protein	20	19Aug0134			SMNP	5 ug	SubQ_tail
3142		SA2102	E-2344	E	2344	SA684	2021-03-06	M	E	2021-09-09	10E8-GT12 24mer Protein	Protein	20	19Aug0134			SMNP	5 ug	SubQ_tail
3143		SA2102	E-2344	E	2344	SA684	2021-03-06	M	E	2021-09-09	10E8-GT12 24mer Protein	Protein	20	19Aug0134			SMNP	5 ug	SubQ_tail
3145		SA2102	E-2344	E	2344	SA684	2021-03-06	M	E	2021-09-09	10E8-GT12 24mer Protein	Protein	20	19Aug0134			SMNP	5 ug	SubQ_tail
3146		SA2102	E-2344	E	2344	SA684	2021-03-06	M	E	2021-09-09	10E8-GT12 24mer Protein	Protein	20	19Aug0134			SMNP	5 ug	SubQ_tail
3147		SA2102	E-2344	E	2344	SA684	2021-03-06	M	E	2021-09-09	10E8-GT12 24mer Protein	Protein	20	19Aug0134			SMNP	5 ug	SubQ_tail
3148		SA2102	E-2344	E	2344	SA684	2021-03-06	M	E	2021-09-09	10E8-GT12 24mer Protein	Protein	20	19Aug0134			SMNP	5 ug	SubQ_tail
3149		SA2102	E-2344	E	2344	SA684	2021-03-06	M	E	2021-09-09	10E8-GT12 24mer Protein	Protein	20	19Aug0134			SMNP	5 ug	SubQ_tail
3152		SA2102	E-2344	E	2344	SA684	2021-03-06	M	E	2021-09-09	10E8-GT12 24mer Protein	Protein	20	19Aug0134			SMNP	5 ug	SubQ_tail
3153		SA2102	E-2344	E	2344	SA684	2021-03-06	M	E	2021-09-09	10E8-GT12 24mer Protein	Protein	20	19Aug0134			SMNP	5 ug	SubQ_tail
3154		SA2102	E-2344	E	2344	SA684	2021-03-06	M	E	2021-09-09	10E8-GT12 24mer Protein	Protein	20	19Aug0134			SMNP	5 ug	SubQ_tail
3155		SA2102	E-2344	E	2344	SA684	2021-03-06	M	E	2021-09-09	10E8-GT12 24mer Protein	Protein	20	19Aug0134			SMNP	5 ug	SubQ_tail
3156		SA2102	E-2344	E	2344	SA684	2021-03-06	M	E	2021-09-09	10E8-GT12 24mer Protein	Protein	20	19Aug0134			SMNP	5 ug	SubQ_tail
3157		SA2102	E-2344	E	2344	SA684	2021-03-06	M	E	2021-09-09	10E8-GT12 24mer Protein	Protein	20	19Aug0134			SMNP	5 ug	SubQ_tail
3158		SA2102	E-2345	E	2345	SA684	2021-03-06	M	E	2021-09-09	10E8-GT12 24mer Protein	Protein	20	19Aug0134			SMNP	5 ug	SubQ_tail
3159		SA2102	E-2345	E	2345	SA684	2021-03-06	M	E	2021-09-09	10E8-GT12 24mer Protein	Protein	20	19Aug0134			SMNP	5 ug	SubQ_tail
3160		SA2102	E-2345	E	2345	SA684	2021-03-06	M	E	2021-09-09	10E8-GT12 24mer Protein	Protein	20	19Aug0134			SMNP	5 ug	SubQ_tail
3161		SA2102	E-2345	E	2345	SA684	2021-03-06	M	E	2021-09-09	10E8-GT12 24mer Protein	Protein	20	19Aug0134			SMNP	5 ug	SubQ_tail
3162		SA2102	E-2345	E	2345	SA684	2021-03-06	M	E	2021-09-09	10E8-GT12 24mer Protein	Protein	20	19Aug0134			SMNP	5 ug	SubQ_tail
3163		SA2102	E-2345	E	2345	SA684	2021-03-06	M	E	2021-09-09	10E8-GT12 24mer Protein	Protein	20	19Aug0134			SMNP	5 ug	SubQ_tail
3164		SA2102	E-2345	E	2345	SA684	2021-03-06	M	E	2021-09-09	10E8-GT12 24mer Protein	Protein	20	19Aug0134			SMNP	5 ug	SubQ_tail
3165		SA2102	E-2345	E	2345	SA684	2021-03-06	M	E	2021-09-09	10E8-GT12 24mer Protein	Protein	20	19Aug0134			SMNP	5 ug	SubQ_tail
3166		SA2102	E-2345	E	2345	SA684	2021-03-06	M	E	2021-09-09	10E8-GT12 24mer Protein	Protein	20	19Aug0134			SMNP	5 ug	SubQ_tail
3167		SA2102	E-2345	E	2345	SA684	2021-03-06	M	E	2021-09-09	10E8-GT12 24mer Protein	Protein	20	19Aug0134			SMNP	5 ug	SubQ_tail
3168		SA2102	E-2345	E	2345	SA684	2021-03-06	M	E	2021-09-09	10E8-GT12 24mer Protein	Protein	20	19Aug0134			SMNP	5 ug	SubQ_tail
3169		SA2102	E-2345	E	2345	SA684	2021-03-06	M	E	2021-09-09	10E8-GT12 24mer Protein	Protein	20	19Aug0134			SMNP	5 ug	SubQ_tail
3170		SA2102	E-2345	E	2345	SA684	2021-03-06	M	E	2021-09-09	10E8-GT12 24mer Protein	Protein	20	19Aug0134			SMNP	5 ug	SubQ_tail
3171		SA2102	E-2345	E	2345	SA684	2021-03-06	M	E	2021-09-09	10E8-GT12 24mer Protein	Protein	20	19Aug0134			SMNP	5 ug	SubQ_tail
3172		SA2102	E-2345	E	2345	SA684	2021-03-06	M	E	2021-09-09	10E8-GT12 24mer Protein	Protein	20	19Aug0134			SMNP	5 ug	SubQ_tail
3173		SA2102	E-2345	E	2345	SA684	2021-03-06	M	E	2021-09-09	10E8-GT12 24mer Protein	Protein	20	19Aug0134			SMNP	5 ug	SubQ_tail
3174		SA2102	E-2345	E	2345	SA684	2021-03-06	M	E	2021-09-09	10E8-GT12 24mer Protein	Protein	20	19Aug0134			SMNP	5 ug	SubQ_tail
3175		SA2102	E-2345	E	2345	SA684	2021-03-06	M	E	2021-09-09	10E8-GT12 24mer Protein	Protein	20	19Aug0134			SMNP	5 ug	SubQ_tail
3176		SA2102	E-2345	E	2345	SA684	2021-03-06	M	E	2021-09-09	10E8-GT12 24mer Protein	Protein	20	19Aug0134			SMNP	5 ug	SubQ_tail
3178		SA2102	E-2345	E	2345	SA684	2021-03-06	M	E	2021-09-09	10E8-GT12 24mer Protein	Protein	20	19Aug0134			SMNP	5 ug	SubQ_tail
3179		SA2102	E-2345	E	2345	SA684	2021-03-06	M	E	2021-09-09	10E8-GT12 24mer Protein	Protein	20	19Aug0134			SMNP	5 ug	SubQ_tail
3180		SA2102	E-2345	E	2345	SA684	2021-03-06	M	E	2021-09-09	10E8-GT12 24mer Protein	Protein	20	19Aug0134			SMNP	5 ug	SubQ_tail
3181		SA2102	E-2345	E	2345	SA684	2021-03-06	M	E	2021-09-09	10E8-GT12 24mer Protein	Protein	20	19Aug0134			SMNP	5 ug	SubQ_tail
3182		SA2102	E-2345	E	2345	SA684	2021-03-06	M	E	2021-09-09	10E8-GT12 24mer Protein	Protein	20	19Aug0134			SMNP	5 ug	SubQ_tail
3183		SA2102	E-2345	E	2345	SA684	2021-03-06	M	E	2021-09-09	10E8-GT12 24mer Protein	Protein	20	19Aug0134			SMNP	5 ug	SubQ_tail
3184		SA2102	E-2345	E	2345	SA684	2021-03-06	M	E	2021-09-09	10E8-GT12 24mer Protein	Protein	20	19Aug0134			SMNP	5 ug	SubQ_tail
3185		SA2102	E-2345	E	2345	SA684	2021-03-06	M	E	2021-09-09	10E8-GT12 24mer Protein	Protein	20	19Aug0134			SMNP	5 ug	SubQ_tail
3186		SA2102	E-2345	E	2345	SA684	2021-03-06	M	E	2021-09-09	10E8-GT12 24mer Protein	Protein	20	19Aug0134			SMNP	5 ug	SubQ_tail
3187		SA2102	E-2345	E	2345	SA684	2021-03-06	M	E	2021-09-09	10E8-GT12 24mer Protein	Protein	20	19Aug0134			SMNP	5 ug	SubQ_tail
3188		SA2102	E-2345	E	2345	SA684	2021-03-06	M	E	2021-09-09	10E8-GT12 24mer Protein	Protein	20	19Aug0134			SMNP	5 ug	SubQ_tail
3189		SA2102	E-2345	E	2345	SA684	2021-03-06	M	E	2021-09-09	10E8-GT12 24mer Protein	Protein	20	19Aug0134			SMNP	5 ug	SubQ_tail
3190		SA2102	E-2345	E	2345	SA684	2021-03-06	M	E	2021-09-09	10E8-GT12 24mer Protein	Protein	20	19Aug0134			SMNP	5 ug	SubQ_tail
3191		SA2102	E-2345	E	2345	SA684	2021-03-06	M	E	2021-09-09	10E8-GT12 24mer Protein	Protein	20	19Aug0134			SMNP	5 ug	SubQ_tail
3192		SA2102	E-2345	E	2345	SA684	2021-03-06	M	E	2021-09-09	10E8-GT12 24mer Protein	Protein	20	19Aug0134			SMNP	5 ug	SubQ_tail
3193		SA2102	E-2345	E	2345	SA684	2021-03-06	M	E	2021-09-09	10E8-GT12 24mer Protein	Protein	20	19Aug0134			SMNP	5 ug	SubQ_tail
3194		SA2102	E-2345	E	2345	SA684	2021-03-06	M	E	2021-09-09	10E8-GT12 24mer Protein	Protein	20	19Aug0134			SMNP	5 ug	SubQ_tail
3195		SA2102	E-2345	E	2345	SA684	2021-03-06	M	E	2021-09-09	10E8-GT12 24mer Protein	Protein	20	19Aug0134			SMNP	5 ug	SubQ_tail
3196		SA2102	E-2345	E	2345	SA684	2021-03-06	M	E	2021-09-09	10E8-GT12 24mer Protein	Protein	20	19Aug0134			SMNP	5 ug	SubQ_tail
3197		SA2102	E-2345	E	2345	SA684	2021-03-06	M	E	2021-09-09	10E8-GT12 24mer Protein	Protein	20	19Aug0134			SMNP	5 ug	SubQ_tail
3198		SA2102	E-2345	E	2345	SA684	2021-03-06	M	E	2021-09-09	10E8-GT12 24mer Protein	Protein	20	19Aug0134			SMNP	5 ug	SubQ_tail
3199		SA2102	E-2345	E	2345	SA684	2021-03-06	M	E	2021-09-09	10E8-GT12 24mer Protein	Protein	20	19Aug0134			SMNP	5 ug	SubQ_tail
3200		SA2102	E-2345	E	2345	SA684	2021-03-06	M	E	2021-09-09	10E8-GT12 24mer Protein	Protein	20	19Aug0134			SMNP	5 ug	SubQ_tail
3201		SA2102	E-2345	E	2345	SA684	2021-03-06	M	E	2021-09-09	10E8-GT12 24mer Protein	Protein	20	19Aug0134			SMNP	5 ug	SubQ_tail
3203		SA2102	E-2345	E	2345	SA684	2021-03-06	M	E	2021-09-09	10E8-GT12 24mer Protein	Protein	20	19Aug0134			SMNP	5 ug	SubQ_tail
3204		SA2102	E-2345	E	2345	SA684	2021-03-06	M	E	2021-09-09	10E8-GT12 24mer Protein	Protein	20	19Aug0134			SMNP	5 ug	SubQ_tail
3205		SA2102	E-2345	E	2345	SA684	2021-03-06	M	E	2021-09-09	10E8-GT12 24mer Protein	Protein	20	19Aug0134			SMNP	5 ug	SubQ_tail
3206		SA2102	E-2345	E	2345	SA684	2021-03-06	M	E	2021-09-09	10E8-GT12 24mer Protein	Protein	20	19Aug0134			SMNP	5 ug	SubQ_tail
3207		SA2102	E-2345	E	2345	SA684	2021-03-06	M	E	2021-09-09	10E8-GT12 24mer Protein	Protein	20	19Aug0134			SMNP	5 ug	SubQ_tail
3208		SA2102	E-2345	E	2345	SA684	2021-03-06	M	E	2021-09-09	10E8-GT12 24mer Protein	Protein	20	19Aug0134			SMNP	5 ug	SubQ_tail
3209		SA2102	E-2345	E	2345	SA684	2021-03-06	M	E	2021-09-09	10E8-GT12 24mer Protein	Protein	20	19Aug0134			SMNP	5 ug	SubQ_tail
3210		SA2102	E-2345	E	2345	SA684	2021-03-06	M	E	2021-09-09	10E8-GT12 24mer Protein	Protein	20	19Aug0134			SMNP	5 ug	SubQ_tail
3211		SA2102	E-2345	E	2345	SA684	2021-03-06	M	E	2021-09-09	10E8-GT12 24mer Protein	Protein	20	19Aug0134			SMNP	5 ug	SubQ_tail
3214		SA2102	E-2345	E	2345	SA684	2021-03-06	M	E	2021-09-09	10E8-GT12 24mer Protein	Protein	20	19Aug0134			SMNP	5 ug	SubQ_tail
3215		SA2102	E-2345	E	2345	SA684	2021-03-06	M	E	2021-09-09	10E8-GT12 24mer Protein	Protein	20	19Aug0134			SMNP	5 ug	SubQ_tail
3216		SA2102	E-2345	E	2345	SA684	2021-03-06	M	E	2021-09-09	10E8-GT12 24mer Protein	Protein	20	19Aug0134			SMNP	5 ug	SubQ_tail
3217		SA2102	E-2345	E	2345	SA684	2021-03-06	M	E	2021-09-09	10E8-GT12 24mer Protein	Protein	20	19Aug0134			SMNP	5 ug	SubQ_tail
3218		SA2102	E-2345	E	2345	SA684	2021-03-06	M	E	2021-09-09	10E8-GT12 24mer Protein	Protein	20	19Aug0134			SMNP	5 ug	SubQ_tail
3219		SA2102	E-2345	E	2345	SA684	2021-03-06	M	E	2021-09-09	10E8-GT12 24mer Protein	Protein	20	19Aug0134			SMNP	5 ug	SubQ_tail
3220		SA2102	E-2345	E	2345	SA684	2021-03-06	M	E	2021-09-09	10E8-GT12 24mer Protein	Protein	20	19Aug0134			SMNP	5 ug	SubQ_tail
3221		SA2102	E-2345	E	2345	SA684	2021-03-06	M	E	2021-09-09	10E8-GT12 24mer Protein	Protein	20	19Aug0134			SMNP	5 ug	SubQ_tail
3222		SA2102	E-2345	E	2345	SA684	2021-03-06	M	E	2021-09-09	10E8-GT12 24mer Protein	Protein	20	19Aug0134			SMNP	5 ug	SubQ_tail
3223		SA2102	E-2345	E	2345	SA684	2021-03-06	M	E	2021-09-09	10E8-GT12 24mer Protein	Protein	20	19Aug0134			SMNP	5 ug	SubQ_tail
3224		SA2102	E-2345	E	2345	SA684	2021-03-06	M	E	2021-09-09	10E8-GT12 24mer Protein	Protein	20	19Aug0134			SMNP	5 ug	SubQ_tail
3225		SA2102	E-2345	E	2345	SA684	2021-03-06	M	E	2021-09-09	10E8-GT12 24mer Protein	Protein	20	19Aug0134			SMNP	5 ug	SubQ_tail
3226		SA2102	E-2345	E	2345	SA684	2021-03-06	M	E	2021-09-09	10E8-GT12 24mer Protein	Protein	20	19Aug0134			SMNP	5 ug	SubQ_tail
3227		SA2102	E-2345	E	2345	SA684	2021-03-06	M	E	2021-09-09	10E8-GT12 24mer Protein	Protein	20	19Aug0134			SMNP	5 ug	SubQ_tail
3228		SA2102	E-2345	E	2345	SA684	2021-03-06	M	E	2021-09-09	10E8-GT12 24mer Protein	Protein	20	19Aug0134			SMNP	5 ug	SubQ_tail
3229		SA2102	E-2345	E	2345	SA684	2021-03-06	M	E	2021-09-09	10E8-GT12 24mer Protein	Protein	20	19Aug0134			SMNP	5 ug	SubQ_tail
3230		SA2102	E-2345	E	2345	SA684	2021-03-06	M	E	2021-09-09	10E8-GT12 24mer Protein	Protein	20	19Aug0134			SMNP	5 ug	SubQ_tail
3231		SA2102	E-2345	E	2345	SA684	2021-03-06	M	E	2021-09-09	10E8-GT12 24mer Protein	Protein	20	19Aug0134			SMNP	5 ug	SubQ_tail
3232		SA2102	E-2345	E	2345	SA684	2021-03-06	M	E	2021-09-09	10E8-GT12 24mer Protein	Protein	20	19Aug0134			SMNP	5 ug	SubQ_tail
3233		SA2102	E-2345	E	2345	SA684	2021-03-06	M	E	2021-09-09	10E8-GT12 24mer Protein	Protein	20	19Aug0134			SMNP	5 ug	SubQ_tail
3234		SA2102	E-2345	E	2345	SA684	2021-03-06	M	E	2021-09-09	10E8-GT12 24mer Protein	Protein	20	19Aug0134			SMNP	5 ug	SubQ_tail
3235		SA2102	E-2345	E	2345	SA684	2021-03-06	M	E	2021-09-09	10E8-GT12 24mer Protein	Protein	20	19Aug0134			SMNP	5 ug	SubQ_tail
3236		SA2102	E-2345	E	2345	SA684	2021-03-06	M	E	2021-09-09	10E8-GT12 24mer Protein	Protein	20	19Aug0134			SMNP	5 ug	SubQ_tail
3237		SA2102	E-2345	E	2345	SA684	2021-03-06	M	E	2021-09-09	10E8-GT12 24mer Protein	Protein	20	19Aug0134			SMNP	5 ug	SubQ_tail
3238		SA2102	E-2345	E	2345	SA684	2021-03-06	M	E	2021-09-09	10E8-GT12 24mer Protein	Protein	20	19Aug0134			SMNP	5 ug	SubQ_tail
3240		SA2102	E-2345	E	2345	SA684	2021-03-06	M	E	2021-09-09	10E8-GT12 24mer Protein	Protein	20	19Aug0134			SMNP	5 ug	SubQ_tail
3241		SA2102	E-2345	E	2345	SA684	2021-03-06	M	E	2021-09-09	10E8-GT12 24mer Protein	Protein	20	19Aug0134			SMNP	5 ug	SubQ_tail
3242		SA2102	E-2345	E	2345	SA684	2021-03-06	M	E	2021-09-09	10E8-GT12 24mer Protein	Protein	20	19Aug0134			SMNP	5 ug	SubQ_tail
3243		SA2102	E-2345	E	2345	SA684	2021-03-06	M	E	2021-09-09	10E8-GT12 24mer Protein	Protein	20	19Aug0134			SMNP	5 ug	SubQ_tail
3244		SA2102	E-2345	E	2345	SA684	2021-03-06	M	E	2021-09-09	10E8-GT12 24mer Protein	Protein	20	19Aug0134			SMNP	5 ug	SubQ_tail
3245		SA2102	E-2345	E	2345	SA684	2021-03-06	M	E	2021-09-09	10E8-GT12 24mer Protein	Protein	20	19Aug0134			SMNP	5 ug	SubQ_tail
3246		SA2102	E-2345	E	2345	SA684	2021-03-06	M	E	2021-09-09	10E8-GT12 24mer Protein	Protein	20	19Aug0134			SMNP	5 ug	SubQ_tail
3247		SA2102	E-2345	E	2345	SA684	2021-03-06	M	E	2021-09-09	10E8-GT12 24mer Protein	Protein	20	19Aug0134			SMNP	5 ug	SubQ_tail
3248		SA2102	E-2345	E	2345	SA684	2021-03-06	M	E	2021-09-09	10E8-GT12 24mer Protein	Protein	20	19Aug0134			SMNP	5 ug	SubQ_tail
3249		SA2102	E-2345	E	2345	SA684	2021-03-06	M	E	2021-09-09	10E8-GT12 24mer Protein	Protein	20	19Aug0134			SMNP	5 ug	SubQ_tail
3250		SA2102	E-2345	E	2345	SA684	2021-03-06	M	E	2021-09-09	10E8-GT12 24mer Protein	Protein	20	19Aug0134			SMNP	5 ug	SubQ_tail
3251		SA2102	E-2345	E	2345	SA684	2021-03-06	M	E	2021-09-09	10E8-GT12 24mer Protein	Protein	20	19Aug0134			SMNP	5 ug	SubQ_tail
3253		SA2102	E-2345	E	2345	SA684	2021-03-06	M	E	2021-09-09	10E8-GT12 24mer Protein	Protein	20	19Aug0134			SMNP	5 ug	SubQ_tail
3254		SA2102	E-2345	E	2345	SA684	2021-03-06	M	E	2021-09-09	10E8-GT12 24mer Protein	Protein	20	19Aug0134			SMNP	5 ug	SubQ_tail
3255		SA2102	E-2345	E	2345	SA684	2021-03-06	M	E	2021-09-09	10E8-GT12 24mer Protein	Protein	20	19Aug0134			SMNP	5 ug	SubQ_tail
3256		SA2102	E-2345	E	2345	SA684	2021-03-06	M	E	2021-09-09	10E8-GT12 24mer Protein	Protein	20	19Aug0134			SMNP	5 ug	SubQ_tail
3257		SA2102	E-2345	E	2345	SA684	2021-03-06	M	E	2021-09-09	10E8-GT12 24mer Protein	Protein	20	19Aug0134			SMNP	5 ug	SubQ_tail
3258		SA2102	E-2345	E	2345	SA684	2021-03-06	M	E	2021-09-09	10E8-GT12 24mer Protein	Protein	20	19Aug0134			SMNP	5 ug	SubQ_tail
3259		SA2102	E-2345	E	2345	SA684	2021-03-06	M	E	2021-09-09	10E8-GT12 24mer Protein	Protein	20	19Aug0134			SMNP	5 ug	SubQ_tail
3260		SA2102	E-2345	E	2345	SA684	2021-03-06	M	E	2021-09-09	10E8-GT12 24mer Protein	Protein	20	19Aug0134			SMNP	5 ug	SubQ_tail
3261		SA2102	E-2345	E	2345	SA684	2021-03-06	M	E	2021-09-09	10E8-GT12 24mer Protein	Protein	20	19Aug0134			SMNP	5 ug	SubQ_tail
3262		SA2102	E-2345	E	2345	SA684	2021-03-06	M	E	2021-09-09	10E8-GT12 24mer Protein	Protein	20	19Aug0134			SMNP	5 ug	SubQ_tail
3263		SA2102	E-2345	E	2345	SA684	2021-03-06	M	E	2021-09-09	10E8-GT12 24mer Protein	Protein	20	19Aug0134			SMNP	5 ug	SubQ_tail
3264		SA2102	E-2345	E	2345	SA684	2021-03-06	M	E	2021-09-09	10E8-GT12 24mer Protein	Protein	20	19Aug0134			SMNP	5 ug	SubQ_tail
3266		SA2102	E-2345	E	2345	SA684	2021-03-06	M	E	2021-09-09	10E8-GT12 24mer Protein	Protein	20	19Aug0134			SMNP	5 ug	SubQ_tail
3267		SA2102	E-2345	E	2345	SA684	2021-03-06	M	E	2021-09-09	10E8-GT12 24mer Protein	Protein	20	19Aug0134			SMNP	5 ug	SubQ_tail
3268		SA2102	E-2345	E	2345	SA684	2021-03-06	M	E	2021-09-09	10E8-GT12 24mer Protein	Protein	20	19Aug0134			SMNP	5 ug	SubQ_tail
3269		SA2102	E-2345	E	2345	SA684	2021-03-06	M	E	2021-09-09	10E8-GT12 24mer Protein	Protein	20	19Aug0134			SMNP	5 ug	SubQ_tail
3270		SA2102	E-2345	E	2345	SA684	2021-03-06	M	E	2021-09-09	10E8-GT12 24mer Protein	Protein	20	19Aug0134			SMNP	5 ug	SubQ_tail
3271		SA2102	E-2345	E	2345	SA684	2021-03-06	M	E	2021-09-09	10E8-GT12 24mer Protein	Protein	20	19Aug0134			SMNP	5 ug	SubQ_tail
3272		SA2102	E-2345	E	2345	SA684	2021-03-06	M	E	2021-09-09	10E8-GT12 24mer Protein	Protein	20	19Aug0134			SMNP	5 ug	SubQ_tail
3273		SA2102	E-2345	E	2345	SA684	2021-03-06	M	E	2021-09-09	10E8-GT12 24mer Protein	Protein	20	19Aug0134			SMNP	5 ug	SubQ_tail
3274		SA2102	E-2345	E	2345	SA684	2021-03-06	M	E	2021-09-09	10E8-GT12 24mer Protein	Protein	20	19Aug0134			SMNP	5 ug	SubQ_tail
3275		SA2102	E-2345	E	2345	SA684	2021-03-06	M	E	2021-09-09	10E8-GT12 24mer Protein	Protein	20	19Aug0134			SMNP	5 ug	SubQ_tail
3276		SA2102	E-2345	E	2345	SA684	2021-03-06	M	E	2021-09-09	10E8-GT12 24mer Protein	Protein	20	19Aug0134			SMNP	5 ug	SubQ_tail
3277		SA2102	E-2345	E	2345	SA684	2021-03-06	M	E	2021-09-09	10E8-GT12 24mer Protein	Protein	20	19Aug0134			SMNP	5 ug	SubQ_tail
3278		SA2102	E-2345	E	2345	SA684	2021-03-06	M	E	2021-09-09	10E8-GT12 24mer Protein	Protein	20	19Aug0134			SMNP	5 ug	SubQ_tail
3279		SA2102	E-2345	E	2345	SA684	2021-03-06	M	E	2021-09-09	10E8-GT12 24mer Protein	Protein	20	19Aug0134			SMNP	5 ug	SubQ_tail
3280		SA2102	E-2345	E	2345	SA684	2021-03-06	M	E	2021-09-09	10E8-GT12 24mer Protein	Protein	20	19Aug0134			SMNP	5 ug	SubQ_tail
3281		SA2102	E-2345	E	2345	SA684	2021-03-06	M	E	2021-09-09	10E8-GT12 24mer Protein	Protein	20	19Aug0134			SMNP	5 ug	SubQ_tail
3282		SA2102	E-2345	E	2345	SA684	2021-03-06	M	E	2021-09-09	10E8-GT12 24mer Protein	Protein	20	19Aug0134			SMNP	5 ug	SubQ_tail
3283		SA2102	E-2345	E	2345	SA684	2021-03-06	M	E	2021-09-09	10E8-GT12 24mer Protein	Protein	20	19Aug0134			SMNP	5 ug	SubQ_tail
3284		SA2102	E-2345	E	2345	SA684	2021-03-06	M	E	2021-09-09	10E8-GT12 24mer Protein	Protein	20	19Aug0134			SMNP	5 ug	SubQ_tail
3285		SA2102	E-2345	E	2345	SA684	2021-03-06	M	E	2021-09-09	10E8-GT12 24mer Protein	Protein	20	19Aug0134			SMNP	5 ug	SubQ_tail
3286		SA2102	E-2345	E	2345	SA684	2021-03-06	M	E	2021-09-09	10E8-GT12 24mer Protein	Protein	20	19Aug0134			SMNP	5 ug	SubQ_tail
3287		SA2102	E-2345	E	2345	SA684	2021-03-06	M	E	2021-09-09	10E8-GT12 24mer Protein	Protein	20	19Aug0134			SMNP	5 ug	SubQ_tail
3288		SA2102	E-2345	E	2345	SA684	2021-03-06	M	E	2021-09-09	10E8-GT12 24mer Protein	Protein	20	19Aug0134			SMNP	5 ug	SubQ_tail
3289		SA2102	E-2345	E	2345	SA684	2021-03-06	M	E	2021-09-09	10E8-GT12 24mer Protein	Protein	20	19Aug0134			SMNP	5 ug	SubQ_tail
3290		SA2102	E-2345	E	2345	SA684	2021-03-06	M	E	2021-09-09	10E8-GT12 24mer Protein	Protein	20	19Aug0134			SMNP	5 ug	SubQ_tail
3291		SA2102	E-2345	E	2345	SA684	2021-03-06	M	E	2021-09-09	10E8-GT12 24mer Protein	Protein	20	19Aug0134			SMNP	5 ug	SubQ_tail
3292		SA2102	E-2345	E	2345	SA684	2021-03-06	M	E	2021-09-09	10E8-GT12 24mer Protein	Protein	20	19Aug0134			SMNP	5 ug	SubQ_tail
3293		SA2102	E-2345	E	2345	SA684	2021-03-06	M	E	2021-09-09	10E8-GT12 24mer Protein	Protein	20	19Aug0134			SMNP	5 ug	SubQ_tail
3294		SA2102	E-2345	E	2345	SA684	2021-03-06	M	E	2021-09-09	10E8-GT12 24mer Protein	Protein	20	19Aug0134			SMNP	5 ug	SubQ_tail
3295		SA2102	E-2345	E	2345	SA684	2021-03-06	M	E	2021-09-09	10E8-GT12 24mer Protein	Protein	20	19Aug0134			SMNP	5 ug	SubQ_tail
3296		SA2102	E-2345	E	2345	SA684	2021-03-06	M	E	2021-09-09	10E8-GT12 24mer Protein	Protein	20	19Aug0134			SMNP	5 ug	SubQ_tail
3297		SA2102	E-2345	E	2345	SA684	2021-03-06	M	E	2021-09-09	10E8-GT12 24mer Protein	Protein	20	19Aug0134			SMNP	5 ug	SubQ_tail
3298		SA2102	E-2345	E	2345	SA684	2021-03-06	M	E	2021-09-09	10E8-GT12 24mer Protein	Protein	20	19Aug0134			SMNP	5 ug	SubQ_tail
3299		SA2102	E-2345	E	2345	SA684	2021-03-06	M	E	2021-09-09	10E8-GT12 24mer Protein	Protein	20	19Aug0134			SMNP	5 ug	SubQ_tail
3300		SA2102	E-2345	E	2345	SA684	2021-03-06	M	E	2021-09-09	10E8-GT12 24mer Protein	Protein	20	19Aug0134			SMNP	5 ug	SubQ_tail
3301		SA2102	E-2345	E	2345	SA684	2021-03-06	M	E	2021-09-09	10E8-GT12 24mer Protein	Protein	20	19Aug0134			SMNP	5 ug	SubQ_tail
3302		SA2102	E-2345	E	2345	SA684	2021-03-06	M	E	2021-09-09	10E8-GT12 24mer Protein	Protein	20	19Aug0134			SMNP	5 ug	SubQ_tail
3303		SA2102	E-2345	E	2345	SA684	2021-03-06	M	E	2021-09-09	10E8-GT12 24mer Protein	Protein	20	19Aug0134			SMNP	5 ug	SubQ_tail
3304		SA2102	E-2345	E	2345	SA684	2021-03-06	M	E	2021-09-09	10E8-GT12 24mer Protein	Protein	20	19Aug0134			SMNP	5 ug	SubQ_tail
3305		SA2102	E-2345	E	2345	SA684	2021-03-06	M	E	2021-09-09	10E8-GT12 24mer Protein	Protein	20	19Aug0134			SMNP	5 ug	SubQ_tail
3306		SA2102	E-2345	E	2345	SA684	2021-03-06	M	E	2021-09-09	10E8-GT12 24mer Protein	Protein	20	19Aug0134			SMNP	5 ug	SubQ_tail
3307		SA2102	E-2345	E	2345	SA684	2021-03-06	M	E	2021-09-09	10E8-GT12 24mer Protein	Protein	20	19Aug0134			SMNP	5 ug	SubQ_tail
3308		SA2102	E-2345	E	2345	SA684	2021-03-06	M	E	2021-09-09	10E8-GT12 24mer Protein	Protein	20	19Aug0134			SMNP	5 ug	SubQ_tail
3309		SA2102	E-2345	E	2345	SA684	2021-03-06	M	E	2021-09-09	10E8-GT12 24mer Protein	Protein	20	19Aug0134			SMNP	5 ug	SubQ_tail
3310		SA2102	E-2345	E	2345	SA684	2021-03-06	M	E	2021-09-09	10E8-GT12 24mer Protein	Protein	20	19Aug0134			SMNP	5 ug	SubQ_tail
3311		SA2102	E-2345	E	2345	SA684	2021-03-06	M	E	2021-09-09	10E8-GT12 24mer Protein	Protein	20	19Aug0134			SMNP	5 ug	SubQ_tail
3312		SA2102	E-2345	E	2345	SA684	2021-03-06	M	E	2021-09-09	10E8-GT12 24mer Protein	Protein	20	19Aug0134			SMNP	5 ug	SubQ_tail
3313		SA2102	E-2345	E	2345	SA684	2021-03-06	M	E	2021-09-09	10E8-GT12 24mer Protein	Protein	20	19Aug0134			SMNP	5 ug	SubQ_tail
3314		SA2102	E-2345	E	2345	SA684	2021-03-06	M	E	2021-09-09	10E8-GT12 24mer Protein	Protein	20	19Aug0134			SMNP	5 ug	SubQ_tail
3315		SA2102	E-2345	E	2345	SA684	2021-03-06	M	E	2021-09-09	10E8-GT12 24mer Protein	Protein	20	19Aug0134			SMNP	5 ug	SubQ_tail
3316		SA2102	E-2345	E	2345	SA684	2021-03-06	M	E	2021-09-09	10E8-GT12 24mer Protein	Protein	20	19Aug0134			SMNP	5 ug	SubQ_tail
3317		SA2102	E-2345	E	2345	SA684	2021-03-06	M	E	2021-09-09	10E8-GT12 24mer Protein	Protein	20	19Aug0134			SMNP	5 ug	SubQ_tail
3318		SA2102	E-2345	E	2345	SA684	2021-03-06	M	E	2021-09-09	10E8-GT12 24mer Protein	Protein	20	19Aug0134			SMNP	5 ug	SubQ_tail
3319		SA2102	E-2345	E	2345	SA684	2021-03-06	M	E	2021-09-09	10E8-GT12 24mer Protein	Protein	20	19Aug0134			SMNP	5 ug	SubQ_tail
3320		SA2102	E-2345	E	2345	SA684	2021-03-06	M	E	2021-09-09	10E8-GT12 24mer Protein	Protein	20	19Aug0134			SMNP	5 ug	SubQ_tail
3321		SA2102	E-2345	E	2345	SA684	2021-03-06	M	E	2021-09-09	10E8-GT12 24mer Protein	Protein	20	19Aug0134			SMNP	5 ug	SubQ_tail
3322		SA2102	E-2345	E	2345	SA684	2021-03-06	M	E	2021-09-09	10E8-GT12 24mer Protein	Protein	20	19Aug0134			SMNP	5 ug	SubQ_tail
3323		SA2102	E-2345	E	2345	SA684	2021-03-06	M	E	2021-09-09	10E8-GT12 24mer Protein	Protein	20	19Aug0134			SMNP	5 ug	SubQ_tail
3324		SA2102	E-2345	E	2345	SA684	2021-03-06	M	E	2021-09-09	10E8-GT12 24mer Protein	Protein	20	19Aug0134			SMNP	5 ug	SubQ_tail
3325		SA2102	E-2345	E	2345	SA684	2021-03-06	M	E	2021-09-09	10E8-GT12 24mer Protein	Protein	20	19Aug0134			SMNP	5 ug	SubQ_tail
3326		SA2102	E-2345	E	2345	SA684	2021-03-06	M	E	2021-09-09	10E8-GT12 24mer Protein	Protein	20	19Aug0134			SMNP	5 ug	SubQ_tail
3327		SA2102	E-2345	E	2345	SA684	2021-03-06	M	E	2021-09-09	10E8-GT12 24mer Protein	Protein	20	19Aug0134			SMNP	5 ug	SubQ_tail
3328		SA2102	E-2345	E	2345	SA684	2021-03-06	M	E	2021-09-09	10E8-GT12 24mer Protein	Protein	20	19Aug0134			SMNP	5 ug	SubQ_tail
3329		SA2102	E-2345	E	2345	SA684	2021-03-06	M	E	2021-09-09	10E8-GT12 24mer Protein	Protein	20	19Aug0134			SMNP	5 ug	SubQ_tail
3330		SA2102	E-2345	E	2345	SA684	2021-03-06	M	E	2021-09-09	10E8-GT12 24mer Protein	Protein	20	19Aug0134			SMNP	5 ug	SubQ_tail
3331		SA2102	E-2345	E	2345	SA684	2021-03-06	M	E	2021-09-09	10E8-GT12 24mer Protein	Protein	20	19Aug0134			SMNP	5 ug	SubQ_tail
3332		SA2102	E-2345	E	2345	SA684	2021-03-06	M	E	2021-09-09	10E8-GT12 24mer Protein	Protein	20	19Aug0134			SMNP	5 ug	SubQ_tail
3333		SA2102	E-2345	E	2345	SA684	2021-03-06	M	E	2021-09-09	10E8-GT12 24mer Protein	Protein	20	19Aug0134			SMNP	5 ug	SubQ_tail
3334		SA2102	E-2345	E	2345	SA684	2021-03-06	M	E	2021-09-09	10E8-GT12 24mer Protein	Protein	20	19Aug0134			SMNP	5 ug	SubQ_tail
3335		SA2102	E-2345	E	2345	SA684	2021-03-06	M	E	2021-09-09	10E8-GT12 24mer Protein	Protein	20	19Aug0134			SMNP	5 ug	SubQ_tail
3336		SA2102	E-2345	E	2345	SA684	2021-03-06	M	E	2021-09-09	10E8-GT12 24mer Protein	Protein	20	19Aug0134			SMNP	5 ug	SubQ_tail
3337		SA2102	E-2345	E	2345	SA684	2021-03-06	M	E	2021-09-09	10E8-GT12 24mer Protein	Protein	20	19Aug0134			SMNP	5 ug	SubQ_tail
3338		SA2102	E-2345	E	2345	SA684	2021-03-06	M	E	2021-09-09	10E8-GT12 24mer Protein	Protein	20	19Aug0134			SMNP	5 ug	SubQ_tail
3339		SA2102	E-2345	E	2345	SA684	2021-03-06	M	E	2021-09-09	10E8-GT12 24mer Protein	Protein	20	19Aug0134			SMNP	5 ug	SubQ_tail
3341		SA2102	E-2345	E	2345	SA684	2021-03-06	M	E	2021-09-09	10E8-GT12 24mer Protein	Protein	20	19Aug0134			SMNP	5 ug	SubQ_tail
3342		SA2102	E-2345	E	2345	SA684	2021-03-06	M	E	2021-09-09	10E8-GT12 24mer Protein	Protein	20	19Aug0134			SMNP	5 ug	SubQ_tail
3344		SA2102	E-2345	E	2345	SA684	2021-03-06	M	E	2021-09-09	10E8-GT12 24mer Protein	Protein	20	19Aug0134			SMNP	5 ug	SubQ_tail
3345		SA2102	E-2345	E	2345	SA684	2021-03-06	M	E	2021-09-09	10E8-GT12 24mer Protein	Protein	20	19Aug0134			SMNP	5 ug	SubQ_tail
3346		SA2102	E-2345	E	2345	SA684	2021-03-06	M	E	2021-09-09	10E8-GT12 24mer Protein	Protein	20	19Aug0134			SMNP	5 ug	SubQ_tail
3347		SA2102	E-2345	E	2345	SA684	2021-03-06	M	E	2021-09-09	10E8-GT12 24mer Protein	Protein	20	19Aug0134			SMNP	5 ug	SubQ_tail
3348		SA2102	E-2345	E	2345	SA684	2021-03-06	M	E	2021-09-09	10E8-GT12 24mer Protein	Protein	20	19Aug0134			SMNP	5 ug	SubQ_tail
3349		SA2102	E-2345	E	2345	SA684	2021-03-06	M	E	2021-09-09	10E8-GT12 24mer Protein	Protein	20	19Aug0134			SMNP	5 ug	SubQ_tail
3350		SA2102	E-2345	E	2345	SA684	2021-03-06	M	E	2021-09-09	10E8-GT12 24mer Protein	Protein	20	19Aug0134			SMNP	5 ug	SubQ_tail
3351		SA2102	E-2345	E	2345	SA684	2021-03-06	M	E	2021-09-09	10E8-GT12 24mer Protein	Protein	20	19Aug0134			SMNP	5 ug	SubQ_tail
3352		SA2102	E-2345	E	2345	SA684	2021-03-06	M	E	2021-09-09	10E8-GT12 24mer Protein	Protein	20	19Aug0134			SMNP	5 ug	SubQ_tail
3353		SA2102	E-2345	E	2345	SA684	2021-03-06	M	E	2021-09-09	10E8-GT12 24mer Protein	Protein	20	19Aug0134			SMNP	5 ug	SubQ_tail
3354		SA2102	E-2345	E	2345	SA684	2021-03-06	M	E	2021-09-09	10E8-GT12 24mer Protein	Protein	20	19Aug0134			SMNP	5 ug	SubQ_tail
3355		SA2102	E-2345	E	2345	SA684	2021-03-06	M	E	2021-09-09	10E8-GT12 24mer Protein	Protein	20	19Aug0134			SMNP	5 ug	SubQ_tail
3356		SA2102	E-2345	E	2345	SA684	2021-03-06	M	E	2021-09-09	10E8-GT12 24mer Protein	Protein	20	19Aug0134			SMNP	5 ug	SubQ_tail
3357		SA2102	E-2345	E	2345	SA684	2021-03-06	M	E	2021-09-09	10E8-GT12 24mer Protein	Protein	20	19Aug0134			SMNP	5 ug	SubQ_tail
3358		SA2102	E-2345	E	2345	SA684	2021-03-06	M	E	2021-09-09	10E8-GT12 24mer Protein	Protein	20	19Aug0134			SMNP	5 ug	SubQ_tail
3359		SA2102	E-2345	E	2345	SA684	2021-03-06	M	E	2021-09-09	10E8-GT12 24mer Protein	Protein	20	19Aug0134			SMNP	5 ug	SubQ_tail
3360		SA2102	E-2345	E	2345	SA684	2021-03-06	M	E	2021-09-09	10E8-GT12 24mer Protein	Protein	20	19Aug0134			SMNP	5 ug	SubQ_tail
3361		SA2102	E-2345	E	2345	SA684	2021-03-06	M	E	2021-09-09	10E8-GT12 24mer Protein	Protein	20	19Aug0134			SMNP	5 ug	SubQ_tail
3362		SA2102	E-2345	E	2345	SA684	2021-03-06	M	E	2021-09-09	10E8-GT12 24mer Protein	Protein	20	19Aug0134			SMNP	5 ug	SubQ_tail
3363		SA2102	E-2345	E	2345	SA684	2021-03-06	M	E	2021-09-09	10E8-GT12 24mer Protein	Protein	20	19Aug0134			SMNP	5 ug	SubQ_tail
3364		SA2102	E-2345	E	2345	SA684	2021-03-06	M	E	2021-09-09	10E8-GT12 24mer Protein	Protein	20	19Aug0134			SMNP	5 ug	SubQ_tail
3365		SA2102	E-2345	E	2345	SA684	2021-03-06	M	E	2021-09-09	10E8-GT12 24mer Protein	Protein	20	19Aug0134			SMNP	5 ug	SubQ_tail
3366		SA2102	E-2345	E	2345	SA684	2021-03-06	M	E	2021-09-09	10E8-GT12 24mer Protein	Protein	20	19Aug0134			SMNP	5 ug	SubQ_tail
3367		SA2102	E-2345	E	2345	SA684	2021-03-06	M	E	2021-09-09	10E8-GT12 24mer Protein	Protein	20	19Aug0134			SMNP	5 ug	SubQ_tail
3368		SA2102	E-2345	E	2345	SA684	2021-03-06	M	E	2021-09-09	10E8-GT12 24mer Protein	Protein	20	19Aug0134			SMNP	5 ug	SubQ_tail
3369		SA2102	E-2345	E	2345	SA684	2021-03-06	M	E	2021-09-09	10E8-GT12 24mer Protein	Protein	20	19Aug0134			SMNP	5 ug	SubQ_tail
3370		SA2102	E-2345	E	2345	SA684	2021-03-06	M	E	2021-09-09	10E8-GT12 24mer Protein	Protein	20	19Aug0134			SMNP	5 ug	SubQ_tail
3371		SA2102	E-2345	E	2345	SA684	2021-03-06	M	E	2021-09-09	10E8-GT12 24mer Protein	Protein	20	19Aug0134			SMNP	5 ug	SubQ_tail
3372		SA2102	E-2345	E	2345	SA684	2021-03-06	M	E	2021-09-09	10E8-GT12 24mer Protein	Protein	20	19Aug0134			SMNP	5 ug	SubQ_tail
3373		SA2102	E-2345	E	2345	SA684	2021-03-06	M	E	2021-09-09	10E8-GT12 24mer Protein	Protein	20	19Aug0134			SMNP	5 ug	SubQ_tail
3374		SA2102	E-2345	E	2345	SA684	2021-03-06	M	E	2021-09-09	10E8-GT12 24mer Protein	Protein	20	19Aug0134			SMNP	5 ug	SubQ_tail
3375		SA2102	E-2345	E	2345	SA684	2021-03-06	M	E	2021-09-09	10E8-GT12 24mer Protein	Protein	20	19Aug0134			SMNP	5 ug	SubQ_tail
3376		SA2102	E-2345	E	2345	SA684	2021-03-06	M	E	2021-09-09	10E8-GT12 24mer Protein	Protein	20	19Aug0134			SMNP	5 ug	SubQ_tail
3378		SA2102	E-2345	E	2345	SA684	2021-03-06	M	E	2021-09-09	10E8-GT12 24mer Protein	Protein	20	19Aug0134			SMNP	5 ug	SubQ_tail
3380		SA2102	E-2345	E	2345	SA684	2021-03-06	M	E	2021-09-09	10E8-GT12 24mer Protein	Protein	20	19Aug0134			SMNP	5 ug	SubQ_tail
3381		SA2102	E-2345	E	2345	SA684	2021-03-06	M	E	2021-09-09	10E8-GT12 24mer Protein	Protein	20	19Aug0134			SMNP	5 ug	SubQ_tail
3382		SA2102	E-2345	E	2345	SA684	2021-03-06	M	E	2021-09-09	10E8-GT12 24mer Protein	Protein	20	19Aug0134			SMNP	5 ug	SubQ_tail
3383		SA2102	E-2345	E	2345	SA684	2021-03-06	M	E	2021-09-09	10E8-GT12 24mer Protein	Protein	20	19Aug0134			SMNP	5 ug	SubQ_tail
3384		SA2102	E-2345	E	2345	SA684	2021-03-06	M	E	2021-09-09	10E8-GT12 24mer Protein	Protein	20	19Aug0134			SMNP	5 ug	SubQ_tail
3385		SA2102	E-2345	E	2345	SA684	2021-03-06	M	E	2021-09-09	10E8-GT12 24mer Protein	Protein	20	19Aug0134			SMNP	5 ug	SubQ_tail
3386		SA2102	E-2345	E	2345	SA684	2021-03-06	M	E	2021-09-09	10E8-GT12 24mer Protein	Protein	20	19Aug0134			SMNP	5 ug	SubQ_tail
3387		SA2102	E-2345	E	2345	SA684	2021-03-06	M	E	2021-09-09	10E8-GT12 24mer Protein	Protein	20	19Aug0134			SMNP	5 ug	SubQ_tail
3388		SA2102	E-2345	E	2345	SA684	2021-03-06	M	E	2021-09-09	10E8-GT12 24mer Protein	Protein	20	19Aug0134			SMNP	5 ug	SubQ_tail
3389		SA2102	E-2345	E	2345	SA684	2021-03-06	M	E	2021-09-09	10E8-GT12 24mer Protein	Protein	20	19Aug0134			SMNP	5 ug	SubQ_tail
3390		SA2102	E-2345	E	2345	SA684	2021-03-06	M	E	2021-09-09	10E8-GT12 24mer Protein	Protein	20	19Aug0134			SMNP	5 ug	SubQ_tail
3391		SA2102	E-2345	E	2345	SA684	2021-03-06	M	E	2021-09-09	10E8-GT12 24mer Protein	Protein	20	19Aug0134			SMNP	5 ug	SubQ_tail
3392		SA2102	E-2339	E	2339	SA684	2021-03-06	M	E	2021-09-09	10E8-GT12 24mer Protein	Protein	20	19Aug0134			SMNP	5 ug	SubQ_tail
3393		SA2102	E-2339	E	2339	SA684	2021-03-06	M	E	2021-09-09	10E8-GT12 24mer Protein	Protein	20	19Aug0134			SMNP	5 ug	SubQ_tail
3394		SA2102	E-2339	E	2339	SA684	2021-03-06	M	E	2021-09-09	10E8-GT12 24mer Protein	Protein	20	19Aug0134			SMNP	5 ug	SubQ_tail
3395		SA2102	E-2339	E	2339	SA684	2021-03-06	M	E	2021-09-09	10E8-GT12 24mer Protein	Protein	20	19Aug0134			SMNP	5 ug	SubQ_tail
3396		SA2102	E-2339	E	2339	SA684	2021-03-06	M	E	2021-09-09	10E8-GT12 24mer Protein	Protein	20	19Aug0134			SMNP	5 ug	SubQ_tail
3397		SA2102	E-2339	E	2339	SA684	2021-03-06	M	E	2021-09-09	10E8-GT12 24mer Protein	Protein	20	19Aug0134			SMNP	5 ug	SubQ_tail
3398		SA2102	E-2339	E	2339	SA684	2021-03-06	M	E	2021-09-09	10E8-GT12 24mer Protein	Protein	20	19Aug0134			SMNP	5 ug	SubQ_tail
3399		SA2102	E-2339	E	2339	SA684	2021-03-06	M	E	2021-09-09	10E8-GT12 24mer Protein	Protein	20	19Aug0134			SMNP	5 ug	SubQ_tail
3400		SA2102	E-2339	E	2339	SA684	2021-03-06	M	E	2021-09-09	10E8-GT12 24mer Protein	Protein	20	19Aug0134			SMNP	5 ug	SubQ_tail
3401		SA2102	E-2339	E	2339	SA684	2021-03-06	M	E	2021-09-09	10E8-GT12 24mer Protein	Protein	20	19Aug0134			SMNP	5 ug	SubQ_tail
3402		SA2102	E-2339	E	2339	SA684	2021-03-06	M	E	2021-09-09	10E8-GT12 24mer Protein	Protein	20	19Aug0134			SMNP	5 ug	SubQ_tail
3403		SA2102	E-2339	E	2339	SA684	2021-03-06	M	E	2021-09-09	10E8-GT12 24mer Protein	Protein	20	19Aug0134			SMNP	5 ug	SubQ_tail
3404		SA2102	E-2339	E	2339	SA684	2021-03-06	M	E	2021-09-09	10E8-GT12 24mer Protein	Protein	20	19Aug0134			SMNP	5 ug	SubQ_tail
3405		SA2102	E-2339	E	2339	SA684	2021-03-06	M	E	2021-09-09	10E8-GT12 24mer Protein	Protein	20	19Aug0134			SMNP	5 ug	SubQ_tail
3406		SA2102	E-2339	E	2339	SA684	2021-03-06	M	E	2021-09-09	10E8-GT12 24mer Protein	Protein	20	19Aug0134			SMNP	5 ug	SubQ_tail
3407		SA2102	E-2339	E	2339	SA684	2021-03-06	M	E	2021-09-09	10E8-GT12 24mer Protein	Protein	20	19Aug0134			SMNP	5 ug	SubQ_tail
3408		SA2102	E-2339	E	2339	SA684	2021-03-06	M	E	2021-09-09	10E8-GT12 24mer Protein	Protein	20	19Aug0134			SMNP	5 ug	SubQ_tail
3409		SA2102	E-2339	E	2339	SA684	2021-03-06	M	E	2021-09-09	10E8-GT12 24mer Protein	Protein	20	19Aug0134			SMNP	5 ug	SubQ_tail
3410		SA2102	E-2339	E	2339	SA684	2021-03-06	M	E	2021-09-09	10E8-GT12 24mer Protein	Protein	20	19Aug0134			SMNP	5 ug	SubQ_tail
3411		SA2102	E-2339	E	2339	SA684	2021-03-06	M	E	2021-09-09	10E8-GT12 24mer Protein	Protein	20	19Aug0134			SMNP	5 ug	SubQ_tail
3412		SA2102	E-2339	E	2339	SA684	2021-03-06	M	E	2021-09-09	10E8-GT12 24mer Protein	Protein	20	19Aug0134			SMNP	5 ug	SubQ_tail
3413		SA2102	E-2339	E	2339	SA684	2021-03-06	M	E	2021-09-09	10E8-GT12 24mer Protein	Protein	20	19Aug0134			SMNP	5 ug	SubQ_tail
3414		SA2102	E-2339	E	2339	SA684	2021-03-06	M	E	2021-09-09	10E8-GT12 24mer Protein	Protein	20	19Aug0134			SMNP	5 ug	SubQ_tail
3415		SA2102	E-2339	E	2339	SA684	2021-03-06	M	E	2021-09-09	10E8-GT12 24mer Protein	Protein	20	19Aug0134			SMNP	5 ug	SubQ_tail
3416		SA2102	E-2339	E	2339	SA684	2021-03-06	M	E	2021-09-09	10E8-GT12 24mer Protein	Protein	20	19Aug0134			SMNP	5 ug	SubQ_tail
3417		SA2102	E-2339	E	2339	SA684	2021-03-06	M	E	2021-09-09	10E8-GT12 24mer Protein	Protein	20	19Aug0134			SMNP	5 ug	SubQ_tail
3418		SA2102	E-2339	E	2339	SA684	2021-03-06	M	E	2021-09-09	10E8-GT12 24mer Protein	Protein	20	19Aug0134			SMNP	5 ug	SubQ_tail
3419		SA2102	E-2339	E	2339	SA684	2021-03-06	M	E	2021-09-09	10E8-GT12 24mer Protein	Protein	20	19Aug0134			SMNP	5 ug	SubQ_tail
3420		SA2102	E-2339	E	2339	SA684	2021-03-06	M	E	2021-09-09	10E8-GT12 24mer Protein	Protein	20	19Aug0134			SMNP	5 ug	SubQ_tail
3421		SA2102	E-2339	E	2339	SA684	2021-03-06	M	E	2021-09-09	10E8-GT12 24mer Protein	Protein	20	19Aug0134			SMNP	5 ug	SubQ_tail
3422		SA2102	E-2339	E	2339	SA684	2021-03-06	M	E	2021-09-09	10E8-GT12 24mer Protein	Protein	20	19Aug0134			SMNP	5 ug	SubQ_tail
3423		SA2102	E-2339	E	2339	SA684	2021-03-06	M	E	2021-09-09	10E8-GT12 24mer Protein	Protein	20	19Aug0134			SMNP	5 ug	SubQ_tail
3424		SA2102	E-2339	E	2339	SA684	2021-03-06	M	E	2021-09-09	10E8-GT12 24mer Protein	Protein	20	19Aug0134			SMNP	5 ug	SubQ_tail
3425		SA2102	E-2339	E	2339	SA684	2021-03-06	M	E	2021-09-09	10E8-GT12 24mer Protein	Protein	20	19Aug0134			SMNP	5 ug	SubQ_tail
3426		SA2102	E-2339	E	2339	SA684	2021-03-06	M	E	2021-09-09	10E8-GT12 24mer Protein	Protein	20	19Aug0134			SMNP	5 ug	SubQ_tail
3427		SA2102	E-2339	E	2339	SA684	2021-03-06	M	E	2021-09-09	10E8-GT12 24mer Protein	Protein	20	19Aug0134			SMNP	5 ug	SubQ_tail
3428		SA2102	E-2339	E	2339	SA684	2021-03-06	M	E	2021-09-09	10E8-GT12 24mer Protein	Protein	20	19Aug0134			SMNP	5 ug	SubQ_tail
3429		SA2102	E-2339	E	2339	SA684	2021-03-06	M	E	2021-09-09	10E8-GT12 24mer Protein	Protein	20	19Aug0134			SMNP	5 ug	SubQ_tail
3430		SA2102	E-2339	E	2339	SA684	2021-03-06	M	E	2021-09-09	10E8-GT12 24mer Protein	Protein	20	19Aug0134			SMNP	5 ug	SubQ_tail
3431		SA2102	E-2339	E	2339	SA684	2021-03-06	M	E	2021-09-09	10E8-GT12 24mer Protein	Protein	20	19Aug0134			SMNP	5 ug	SubQ_tail
3432		SA2102	E-2339	E	2339	SA684	2021-03-06	M	E	2021-09-09	10E8-GT12 24mer Protein	Protein	20	19Aug0134			SMNP	5 ug	SubQ_tail
3433		SA2102	E-2339	E	2339	SA684	2021-03-06	M	E	2021-09-09	10E8-GT12 24mer Protein	Protein	20	19Aug0134			SMNP	5 ug	SubQ_tail
3434		SA2102	E-2339	E	2339	SA684	2021-03-06	M	E	2021-09-09	10E8-GT12 24mer Protein	Protein	20	19Aug0134			SMNP	5 ug	SubQ_tail
3435		SA2102	E-2339	E	2339	SA684	2021-03-06	M	E	2021-09-09	10E8-GT12 24mer Protein	Protein	20	19Aug0134			SMNP	5 ug	SubQ_tail
3436		SA2102	E-2339	E	2339	SA684	2021-03-06	M	E	2021-09-09	10E8-GT12 24mer Protein	Protein	20	19Aug0134			SMNP	5 ug	SubQ_tail
3438		SA2102	E-2339	E	2339	SA684	2021-03-06	M	E	2021-09-09	10E8-GT12 24mer Protein	Protein	20	19Aug0134			SMNP	5 ug	SubQ_tail
3439		SA2102	E-2339	E	2339	SA684	2021-03-06	M	E	2021-09-09	10E8-GT12 24mer Protein	Protein	20	19Aug0134			SMNP	5 ug	SubQ_tail
3440		SA2102	E-2339	E	2339	SA684	2021-03-06	M	E	2021-09-09	10E8-GT12 24mer Protein	Protein	20	19Aug0134			SMNP	5 ug	SubQ_tail
3441		SA2102	E-2339	E	2339	SA684	2021-03-06	M	E	2021-09-09	10E8-GT12 24mer Protein	Protein	20	19Aug0134			SMNP	5 ug	SubQ_tail
3442		SA2102	E-2339	E	2339	SA684	2021-03-06	M	E	2021-09-09	10E8-GT12 24mer Protein	Protein	20	19Aug0134			SMNP	5 ug	SubQ_tail
3443		SA2102	E-2339	E	2339	SA684	2021-03-06	M	E	2021-09-09	10E8-GT12 24mer Protein	Protein	20	19Aug0134			SMNP	5 ug	SubQ_tail
3444		SA2102	E-2339	E	2339	SA684	2021-03-06	M	E	2021-09-09	10E8-GT12 24mer Protein	Protein	20	19Aug0134			SMNP	5 ug	SubQ_tail
3445		SA2102	E-2339	E	2339	SA684	2021-03-06	M	E	2021-09-09	10E8-GT12 24mer Protein	Protein	20	19Aug0134			SMNP	5 ug	SubQ_tail
3446		SA2102	E-2339	E	2339	SA684	2021-03-06	M	E	2021-09-09	10E8-GT12 24mer Protein	Protein	20	19Aug0134			SMNP	5 ug	SubQ_tail
3447		SA2102	E-2339	E	2339	SA684	2021-03-06	M	E	2021-09-09	10E8-GT12 24mer Protein	Protein	20	19Aug0134			SMNP	5 ug	SubQ_tail
3448		SA2102	E-2339	E	2339	SA684	2021-03-06	M	E	2021-09-09	10E8-GT12 24mer Protein	Protein	20	19Aug0134			SMNP	5 ug	SubQ_tail
3449		SA2102	E-2339	E	2339	SA684	2021-03-06	M	E	2021-09-09	10E8-GT12 24mer Protein	Protein	20	19Aug0134			SMNP	5 ug	SubQ_tail
3450		SA2102	E-2339	E	2339	SA684	2021-03-06	M	E	2021-09-09	10E8-GT12 24mer Protein	Protein	20	19Aug0134			SMNP	5 ug	SubQ_tail
3451		SA2102	E-2339	E	2339	SA684	2021-03-06	M	E	2021-09-09	10E8-GT12 24mer Protein	Protein	20	19Aug0134			SMNP	5 ug	SubQ_tail
3452		SA2102	E-2339	E	2339	SA684	2021-03-06	M	E	2021-09-09	10E8-GT12 24mer Protein	Protein	20	19Aug0134			SMNP	5 ug	SubQ_tail
3453		SA2102	E-2339	E	2339	SA684	2021-03-06	M	E	2021-09-09	10E8-GT12 24mer Protein	Protein	20	19Aug0134			SMNP	5 ug	SubQ_tail
3454		SA2102	E-2339	E	2339	SA684	2021-03-06	M	E	2021-09-09	10E8-GT12 24mer Protein	Protein	20	19Aug0134			SMNP	5 ug	SubQ_tail
3455		SA2102	E-2339	E	2339	SA684	2021-03-06	M	E	2021-09-09	10E8-GT12 24mer Protein	Protein	20	19Aug0134			SMNP	5 ug	SubQ_tail
3456		SA2102	E-2339	E	2339	SA684	2021-03-06	M	E	2021-09-09	10E8-GT12 24mer Protein	Protein	20	19Aug0134			SMNP	5 ug	SubQ_tail
3457		SA2102	E-2339	E	2339	SA684	2021-03-06	M	E	2021-09-09	10E8-GT12 24mer Protein	Protein	20	19Aug0134			SMNP	5 ug	SubQ_tail
3458		SA2102	E-2339	E	2339	SA684	2021-03-06	M	E	2021-09-09	10E8-GT12 24mer Protein	Protein	20	19Aug0134			SMNP	5 ug	SubQ_tail
3459		SA2102	E-2339	E	2339	SA684	2021-03-06	M	E	2021-09-09	10E8-GT12 24mer Protein	Protein	20	19Aug0134			SMNP	5 ug	SubQ_tail
3460		SA2102	E-2339	E	2339	SA684	2021-03-06	M	E	2021-09-09	10E8-GT12 24mer Protein	Protein	20	19Aug0134			SMNP	5 ug	SubQ_tail
3461		SA2102	E-2339	E	2339	SA684	2021-03-06	M	E	2021-09-09	10E8-GT12 24mer Protein	Protein	20	19Aug0134			SMNP	5 ug	SubQ_tail
3463		SA2102	E-2339	E	2339	SA684	2021-03-06	M	E	2021-09-09	10E8-GT12 24mer Protein	Protein	20	19Aug0134			SMNP	5 ug	SubQ_tail
3464		SA2102	E-2339	E	2339	SA684	2021-03-06	M	E	2021-09-09	10E8-GT12 24mer Protein	Protein	20	19Aug0134			SMNP	5 ug	SubQ_tail
3465		SA2102	E-2339	E	2339	SA684	2021-03-06	M	E	2021-09-09	10E8-GT12 24mer Protein	Protein	20	19Aug0134			SMNP	5 ug	SubQ_tail
3466		SA2102	E-2339	E	2339	SA684	2021-03-06	M	E	2021-09-09	10E8-GT12 24mer Protein	Protein	20	19Aug0134			SMNP	5 ug	SubQ_tail
3467		SA2102	E-2339	E	2339	SA684	2021-03-06	M	E	2021-09-09	10E8-GT12 24mer Protein	Protein	20	19Aug0134			SMNP	5 ug	SubQ_tail
3468		SA2102	E-2339	E	2339	SA684	2021-03-06	M	E	2021-09-09	10E8-GT12 24mer Protein	Protein	20	19Aug0134			SMNP	5 ug	SubQ_tail
3469		SA2102	E-2339	E	2339	SA684	2021-03-06	M	E	2021-09-09	10E8-GT12 24mer Protein	Protein	20	19Aug0134			SMNP	5 ug	SubQ_tail
3470		SA2102	E-2339	E	2339	SA684	2021-03-06	M	E	2021-09-09	10E8-GT12 24mer Protein	Protein	20	19Aug0134			SMNP	5 ug	SubQ_tail
3471		SA2102	E-2339	E	2339	SA684	2021-03-06	M	E	2021-09-09	10E8-GT12 24mer Protein	Protein	20	19Aug0134			SMNP	5 ug	SubQ_tail
3472		SA2102	E-2339	E	2339	SA684	2021-03-06	M	E	2021-09-09	10E8-GT12 24mer Protein	Protein	20	19Aug0134			SMNP	5 ug	SubQ_tail
3473		SA2102	E-2339	E	2339	SA684	2021-03-06	M	E	2021-09-09	10E8-GT12 24mer Protein	Protein	20	19Aug0134			SMNP	5 ug	SubQ_tail
3474		SA2102	E-2339	E	2339	SA684	2021-03-06	M	E	2021-09-09	10E8-GT12 24mer Protein	Protein	20	19Aug0134			SMNP	5 ug	SubQ_tail
3475		SA2102	E-2339	E	2339	SA684	2021-03-06	M	E	2021-09-09	10E8-GT12 24mer Protein	Protein	20	19Aug0134			SMNP	5 ug	SubQ_tail
3476		SA2102	E-2339	E	2339	SA684	2021-03-06	M	E	2021-09-09	10E8-GT12 24mer Protein	Protein	20	19Aug0134			SMNP	5 ug	SubQ_tail
3477		SA2102	E-2339	E	2339	SA684	2021-03-06	M	E	2021-09-09	10E8-GT12 24mer Protein	Protein	20	19Aug0134			SMNP	5 ug	SubQ_tail
3478		SA2102	E-2339	E	2339	SA684	2021-03-06	M	E	2021-09-09	10E8-GT12 24mer Protein	Protein	20	19Aug0134			SMNP	5 ug	SubQ_tail
3479		SA2102	E-2339	E	2339	SA684	2021-03-06	M	E	2021-09-09	10E8-GT12 24mer Protein	Protein	20	19Aug0134			SMNP	5 ug	SubQ_tail
3480		SA2102	E-2339	E	2339	SA684	2021-03-06	M	E	2021-09-09	10E8-GT12 24mer Protein	Protein	20	19Aug0134			SMNP	5 ug	SubQ_tail
3481		SA2102	E-2339	E	2339	SA684	2021-03-06	M	E	2021-09-09	10E8-GT12 24mer Protein	Protein	20	19Aug0134			SMNP	5 ug	SubQ_tail
3482		SA2102	E-2339	E	2339	SA684	2021-03-06	M	E	2021-09-09	10E8-GT12 24mer Protein	Protein	20	19Aug0134			SMNP	5 ug	SubQ_tail
3483		SA2102	E-2339	E	2339	SA684	2021-03-06	M	E	2021-09-09	10E8-GT12 24mer Protein	Protein	20	19Aug0134			SMNP	5 ug	SubQ_tail
3484		SA2102	E-2339	E	2339	SA684	2021-03-06	M	E	2021-09-09	10E8-GT12 24mer Protein	Protein	20	19Aug0134			SMNP	5 ug	SubQ_tail
3485		SA2102	E-2339	E	2339	SA684	2021-03-06	M	E	2021-09-09	10E8-GT12 24mer Protein	Protein	20	19Aug0134			SMNP	5 ug	SubQ_tail
3486		SA2102	E-2339	E	2339	SA684	2021-03-06	M	E	2021-09-09	10E8-GT12 24mer Protein	Protein	20	19Aug0134			SMNP	5 ug	SubQ_tail
3487		SA2102	E-2339	E	2339	SA684	2021-03-06	M	E	2021-09-09	10E8-GT12 24mer Protein	Protein	20	19Aug0134			SMNP	5 ug	SubQ_tail
3488		SA2102	E-2339	E	2339	SA684	2021-03-06	M	E	2021-09-09	10E8-GT12 24mer Protein	Protein	20	19Aug0134			SMNP	5 ug	SubQ_tail
3489		SA2102	E-2339	E	2339	SA684	2021-03-06	M	E	2021-09-09	10E8-GT12 24mer Protein	Protein	20	19Aug0134			SMNP	5 ug	SubQ_tail
3490		SA2102	E-2339	E	2339	SA684	2021-03-06	M	E	2021-09-09	10E8-GT12 24mer Protein	Protein	20	19Aug0134			SMNP	5 ug	SubQ_tail
3491		SA2102	E-2339	E	2339	SA684	2021-03-06	M	E	2021-09-09	10E8-GT12 24mer Protein	Protein	20	19Aug0134			SMNP	5 ug	SubQ_tail
3492		SA2102	E-2339	E	2339	SA684	2021-03-06	M	E	2021-09-09	10E8-GT12 24mer Protein	Protein	20	19Aug0134			SMNP	5 ug	SubQ_tail
3493		SA2102	E-2339	E	2339	SA684	2021-03-06	M	E	2021-09-09	10E8-GT12 24mer Protein	Protein	20	19Aug0134			SMNP	5 ug	SubQ_tail
3494		SA2102	E-2339	E	2339	SA684	2021-03-06	M	E	2021-09-09	10E8-GT12 24mer Protein	Protein	20	19Aug0134			SMNP	5 ug	SubQ_tail
3495		SA2102	E-2339	E	2339	SA684	2021-03-06	M	E	2021-09-09	10E8-GT12 24mer Protein	Protein	20	19Aug0134			SMNP	5 ug	SubQ_tail
3496		SA2102	E-2339	E	2339	SA684	2021-03-06	M	E	2021-09-09	10E8-GT12 24mer Protein	Protein	20	19Aug0134			SMNP	5 ug	SubQ_tail
3497		SA2102	E-2339	E	2339	SA684	2021-03-06	M	E	2021-09-09	10E8-GT12 24mer Protein	Protein	20	19Aug0134			SMNP	5 ug	SubQ_tail
3498		SA2102	E-2339	E	2339	SA684	2021-03-06	M	E	2021-09-09	10E8-GT12 24mer Protein	Protein	20	19Aug0134			SMNP	5 ug	SubQ_tail
3499		SA2102	E-2339	E	2339	SA684	2021-03-06	M	E	2021-09-09	10E8-GT12 24mer Protein	Protein	20	19Aug0134			SMNP	5 ug	SubQ_tail
3500		SA2102	E-2339	E	2339	SA684	2021-03-06	M	E	2021-09-09	10E8-GT12 24mer Protein	Protein	20	19Aug0134			SMNP	5 ug	SubQ_tail
3501		SA2102	E-2339	E	2339	SA684	2021-03-06	M	E	2021-09-09	10E8-GT12 24mer Protein	Protein	20	19Aug0134			SMNP	5 ug	SubQ_tail
3502		SA2102	E-2339	E	2339	SA684	2021-03-06	M	E	2021-09-09	10E8-GT12 24mer Protein	Protein	20	19Aug0134			SMNP	5 ug	SubQ_tail
3503		SA2102	E-2339	E	2339	SA684	2021-03-06	M	E	2021-09-09	10E8-GT12 24mer Protein	Protein	20	19Aug0134			SMNP	5 ug	SubQ_tail
3504		SA2102	E-2339	E	2339	SA684	2021-03-06	M	E	2021-09-09	10E8-GT12 24mer Protein	Protein	20	19Aug0134			SMNP	5 ug	SubQ_tail
3505		SA2102	E-2339	E	2339	SA684	2021-03-06	M	E	2021-09-09	10E8-GT12 24mer Protein	Protein	20	19Aug0134			SMNP	5 ug	SubQ_tail
3506		SA2102	E-2339	E	2339	SA684	2021-03-06	M	E	2021-09-09	10E8-GT12 24mer Protein	Protein	20	19Aug0134			SMNP	5 ug	SubQ_tail
3507		SA2102	E-2339	E	2339	SA684	2021-03-06	M	E	2021-09-09	10E8-GT12 24mer Protein	Protein	20	19Aug0134			SMNP	5 ug	SubQ_tail
3508		SA2102	E-2339	E	2339	SA684	2021-03-06	M	E	2021-09-09	10E8-GT12 24mer Protein	Protein	20	19Aug0134			SMNP	5 ug	SubQ_tail
3509		SA2102	E-2339	E	2339	SA684	2021-03-06	M	E	2021-09-09	10E8-GT12 24mer Protein	Protein	20	19Aug0134			SMNP	5 ug	SubQ_tail
3510		SA2102	E-2339	E	2339	SA684	2021-03-06	M	E	2021-09-09	10E8-GT12 24mer Protein	Protein	20	19Aug0134			SMNP	5 ug	SubQ_tail
3511		SA2102	E-2339	E	2339	SA684	2021-03-06	M	E	2021-09-09	10E8-GT12 24mer Protein	Protein	20	19Aug0134			SMNP	5 ug	SubQ_tail
3512		SA2102	E-2339	E	2339	SA684	2021-03-06	M	E	2021-09-09	10E8-GT12 24mer Protein	Protein	20	19Aug0134			SMNP	5 ug	SubQ_tail
3513		SA2102	E-2339	E	2339	SA684	2021-03-06	M	E	2021-09-09	10E8-GT12 24mer Protein	Protein	20	19Aug0134			SMNP	5 ug	SubQ_tail
3514		SA2102	E-2339	E	2339	SA684	2021-03-06	M	E	2021-09-09	10E8-GT12 24mer Protein	Protein	20	19Aug0134			SMNP	5 ug	SubQ_tail
3515		SA2102	E-2339	E	2339	SA684	2021-03-06	M	E	2021-09-09	10E8-GT12 24mer Protein	Protein	20	19Aug0134			SMNP	5 ug	SubQ_tail
3516		SA2102	E-2339	E	2339	SA684	2021-03-06	M	E	2021-09-09	10E8-GT12 24mer Protein	Protein	20	19Aug0134			SMNP	5 ug	SubQ_tail
3517		SA2102	E-2339	E	2339	SA684	2021-03-06	M	E	2021-09-09	10E8-GT12 24mer Protein	Protein	20	19Aug0134			SMNP	5 ug	SubQ_tail
3519		SA2102	E-2339	E	2339	SA684	2021-03-06	M	E	2021-09-09	10E8-GT12 24mer Protein	Protein	20	19Aug0134			SMNP	5 ug	SubQ_tail
[truncated: 1,988 more rows]
[truncated: 289 more columns]
