# Supplementary material for: Vaccination induces broadly neutralizing antibody precursors to HIV gp41
Source: Nat Immunol. 2024 May 30;25(6):1073–82. doi: 10.1038/s41590-024-01833-w (PMC11147780; doi:10.1038/s41590-024-01833-w)
Supplement: Supplementary file 7 — Neutralization of mAbs induced by 10E8-GT nanoparticles in hD3-3/JH6 mice and rhesus macaques. [file 41590_2024_1833_MOESM7_ESM.xlsx]

## Sheet: TZM-bl
IC50 (µg/mL)		Virus
Source	Antibody	Du156.12	P1981_C5_3	Du172.17	X2131_C1_B5	ZM197M.PB7	6952.v1.c20	928-28	1056_10_TA11_1826	CNE8	CE1172_H1	BG505 WT	MLV
Controls	Den3	NN	NN	NN	NN	NN	NN	NN	NN	NN	NN	NN	NN		NN: No neutralization
	VRC01	0.0654636	0.666807	NN	1.06596	0.243052	0.330979	0.29621	0.862005	1.80343	NN	0.0630957	NN
	10E8	0.0166725	0.0540754	0.0521195	0.0258226	0.0222844	0.177787	0.0374973	0.0699842	0.395822	0.117139	0.171514	NN
NHPs	NHP-10E8_MPER-GT0v55_W10-07	NN	NN	NN	NN	NN	NN	NN	NN	NN	NN	NN	NN
	NHP-10E8_MPER-GT10v55_W10-02	NN	NN	NN	NN	NN	NN	NN	NN	NN	NN	NN	NN
	NHP-10E8_MPER-GT10v55_W21-04	NN	NN	NN	NN	NN	NN	NN	NN	NN	NN	NN	NN
	NHP-10E8_MPER-GT10v55_W21-12	NN	NN	NN	NN	NN	NN	NN	NN	NN	NN	NN	NN
	NHP-10E8_MPER-GT10v55_W21-17	NN	NN	NN	NN	NN	NN	NN	NN	NN	NN	NN	NN
	NHP-10E8_MPER-GT10v55_W21-19	NN	NN	NN	NN	NN	NN	NN	NN	NN	NN	NN	NN
	NHP-10E8_MPER-GT10v55_W26-03	NN	NN	NN	NN	NN	NN	NN	NN	NN	NN	NN	NN
	NHP-10E8_MPER-GT10v55_W26-05	NN	NN	NN	NN	NN	NN	NN	NN	NN	NN	NN	NN
	NHP-10E8_MPER-GT10v55_W26-06	NN	NN	NN	NN	NN	NN	NN	NN	NN	NN	NN	NN
	NHP-10E8_MPER-GT10v55_W3-02	NN	NN	NN	NN	NN	NN	NN	NN	NN	NN	NN	NN
	NHP-10E8_MPER-GT10v55_W3-05	NN	NN	NN	NN	NN	NN	NN	NN	NN	NN	NN	NN
	NHP-10E8_MPER-GT10v55_W3-20	NN	NN	NN	NN	NN	NN	NN	NN	NN	NN	NN	NN
	NHP-10E8_MPER-GT12Prot_W10-22	NN	NN	NN	NN	NN	NN	NN	NN	NN	NN	NN	NN
hD3-3/JH6 mice	SA2102_10E8-like_1009	NN	NN	NN	NN	NN	NN	NN	NN	NN	NN	NN	NN
	SA2102_10E8-like_2761	NN	NN	NN	NN	NN	NN	NN	NN	NN	NN	NN	NN
	SA2102_10E8-like_2911	NN	NN	NN	NN	NN	NN	NN	NN	NN	NN	NN	NN
	SA2102_10E8-like_3752	NN	NN	NN	NN	NN	NN	NN	NN	NN	NN	NN	NN
	SA2102_10E8-like_Pro_2931	NN	NN	NN	NN	NN	NN	NN	NN	NN	NN	NN	NN
	SA2102_10E8-like_Pro_4031	NN	NN	NN	NN	NN	NN	NN	NN	NN	NN	NN	NN
	SA2102_10E8-Pro_3773	NN	NN	NN	NN	NN	NN	NN	NN	NN	NN	NN	NN
